# Supplementary material for: Bis(4-methyl­morpholin-4-ium) tetra­bromidozincate(II)
Source: Acta Crystallogr Sect E Struct Rep Online. 2011 Jul 9;67(Pt 8):m1056. doi: 10.1107/S1600536811026766 (PMC3212140; doi:10.1107/S1600536811026766)
Supplement: Supplementary file 1 [file e-67-m1056-sup1.cif]

##############################################################################
#                                                                            #
# This CIF contains the data in a paper accepted for publication in          #
# Acta Crystallographica Section E. It conforms to the requirements of       #
# Notes for Authors for Acta Crystallographica Section E, and has been       #
# peer reviewed under the auspices of the IUCr Commission on Journals.       #
#                                                                            #
# Full details of the Crystallographic Information File format               #
# are given in the paper "The Crystallographic Information File (CIF):       #
# a New Standard Archive File for Crystallography" by S. R. Hall, F. H.      #
# Allen and I. D. Brown [Acta Cryst. (1991), A47, 655-685].                  #
#                                                                            #
# The current version of the core CIF dictionary is obtainable from          #
# ftp://ftp.iucr.org/pub/cif_core.dic.                                       #
#                                                                            #
# Software is freely available for graphical display of the structure(s)     #
# in this CIF. For information consult the CIF software page                 #
# http://www.iucr.org/resources/cif/software.                                #
#                                                                            #
# This file may be used for bona fide research purposes within the           #
# scientific community so long as proper attribution is given to the journal # 
# article from which it was obtained.                                        #
#                                                                            #
##############################################################################
data_I
_audit_creation_method     SHELXL-97
_chemical_name_systematic
;
Bis(4-methylmorpholin-4-ium) tetrabromidozincate(II)
;
_chemical_name_common     ?
_chemical_formula_moiety     '2(C5 H12 N1 O1 +), Zn Br4 2-'
_chemical_formula_sum     'C10 H24 Br4 N2 O2 Zn'
_chemical_formula_iupac     '(C5 H12 N O)2 [Zn Br4]'
_chemical_formula_weight     589.32
_chemical_melting_point     ?
_symmetry_cell_setting     monoclinic
_symmetry_space_group_name_H-M     'P 21/c'
_symmetry_space_group_name_Hall     '-P 2ybc'
loop_
    _symmetry_equiv_pos_as_xyz
    'x, y, z'
    '-x, y+1/2, -z+1/2'
    '-x, -y, -z'
    'x, -y-1/2, z-1/2'
_cell_length_a     7.5000(15)
_cell_length_b     20.925(4)
_cell_length_c     12.670(3)
_cell_angle_alpha     90.00
_cell_angle_beta     103.33(3)
_cell_angle_gamma     90.00
_cell_volume     1934.8(7)
_cell_formula_units_Z     4
_cell_measurement_reflns_used     4439
_cell_measurement_theta_min     3.06
_cell_measurement_theta_max     27.48
_cell_measurement_temperature     298(2)
_exptl_crystal_description     'needle'
_exptl_crystal_colour     'colorless'
_exptl_crystal_size_max     0.30
_exptl_crystal_size_mid     0.02
_exptl_crystal_size_min     0.01
_exptl_crystal_density_diffrn     2.023
_exptl_crystal_density_meas     ?
_exptl_crystal_density_method     'not measured'
_exptl_crystal_F_000     1136
_exptl_absorpt_coefficient_mu     9.529
_exptl_absorpt_correction_type     multi-scan
_exptl_absorpt_process_details     '(CrystalClear; Rigaku, 2005)'
_exptl_absorpt_correction_T_min     0.810
_exptl_absorpt_correction_T_max     0.900
_exptl_special_details
;
;
_diffrn_ambient_temperature     298(2)
_diffrn_radiation_type     MoK\a
_diffrn_radiation_wavelength     0.71073
_diffrn_radiation_source     'fine-focus sealed tube'
_diffrn_radiation_monochromator     graphite
_diffrn_measurement_device_type     'Rigaku Mercury2'
_diffrn_measurement_method     'CCD profile fitting'
_diffrn_detector_area_resol_mean     13.6612
_diffrn_reflns_number     19809
_diffrn_reflns_av_R_equivalents     0.0790
_diffrn_reflns_av_sigmaI/netI     0.0644
_diffrn_reflns_theta_min     3.06
_diffrn_reflns_theta_max     27.48
_diffrn_reflns_theta_full     27.48
_diffrn_measured_fraction_theta_max     0.999
_diffrn_measured_fraction_theta_full     0.999
_diffrn_reflns_limit_h_min     -9
_diffrn_reflns_limit_h_max     9
_diffrn_reflns_limit_k_min     -27
_diffrn_reflns_limit_k_max     27
_diffrn_reflns_limit_l_min     -16
_diffrn_reflns_limit_l_max     16
_diffrn_standards_number     ?
_diffrn_standards_interval_count     ?
_diffrn_standards_interval_time     ?
_diffrn_standards_decay_%     ?
_refine_special_details
;
 Refinement of F^2^ against ALL reflections.  The weighted R-factor wR and
 goodness of fit S are based on F^2^, conventional R-factors R are based
 on F, with F set to zero for negative F^2^. The threshold expression of
 F^2^ > 2sigma(F^2^) is used only for calculating R-factors(gt) etc. and is
 not relevant to the choice of reflections for refinement.  R-factors based
 on F^2^ are statistically about twice as large as those based on F, and R-
 factors based on ALL data will be even larger.
;
_reflns_number_total     4439
_reflns_number_gt     3118
_reflns_threshold_expression     I>2sigma(I)
_refine_ls_structure_factor_coef     Fsqd
_refine_ls_matrix_type     full
_refine_ls_R_factor_all     0.0785
_refine_ls_R_factor_gt     0.0469
_refine_ls_wR_factor_gt     0.0851
_refine_ls_wR_factor_ref     0.0957
_refine_ls_goodness_of_fit_ref     1.068
_refine_ls_restrained_S_all     1.068
_refine_ls_number_reflns     4439
_refine_ls_number_parameters     174
_refine_ls_number_restraints     0
_refine_ls_hydrogen_treatment     constr
_refine_ls_weighting_scheme     calc
_refine_ls_weighting_details
         'calc w=1/[\s^2^(Fo^2^)+(0.0240P)^2^+1.9990P] where P=(Fo^2^+2Fc^2^)/3'
_atom_sites_solution_hydrogens     geom
_atom_sites_solution_primary     direct
_atom_sites_solution_secondary     difmap
_refine_ls_shift/su_max     0.001
_refine_ls_shift/su_mean     0.000
_refine_diff_density_max     0.579
_refine_diff_density_min     -0.780
_refine_ls_extinction_method     none
_refine_ls_extinction_coef     ?
loop_
    _atom_type_symbol
    _atom_type_description
    _atom_type_scat_dispersion_real
    _atom_type_scat_dispersion_imag
    _atom_type_scat_source
    'C' 'C' 0.0033 0.0016
                         'International Tables Vol C Tables 4.2.6.8 and 6.1.1.4'
    'H' 'H' 0.0000 0.0000
                         'International Tables Vol C Tables 4.2.6.8 and 6.1.1.4'
    'N' 'N' 0.0061 0.0033
                         'International Tables Vol C Tables 4.2.6.8 and 6.1.1.4'
    'O' 'O' 0.0106 0.0060
                         'International Tables Vol C Tables 4.2.6.8 and 6.1.1.4'
    'Zn' 'Zn' 0.2839 1.4301
                         'International Tables Vol C Tables 4.2.6.8 and 6.1.1.4'
    'Br' 'Br' -0.2901 2.4595
                         'International Tables Vol C Tables 4.2.6.8 and 6.1.1.4'
_computing_data_collection     'CrystalClear (Rigaku, 2005)'
_computing_cell_refinement     'CrystalClear (Rigaku, 2005)'
_computing_data_reduction     'CrystalClear (Rigaku, 2005)'
_computing_structure_solution     'SHELXS97 (Sheldrick, 2008)'
_computing_structure_refinement     'SHELXL97 (Sheldrick, 2008)'
_computing_molecular_graphics     'SHELXTL (Sheldrick, 2008)'
_computing_publication_material     'SHELXTL (Sheldrick, 2008)'
loop_
    _atom_site_type_symbol
    _atom_site_label
    _atom_site_fract_x
    _atom_site_fract_y
    _atom_site_fract_z
    _atom_site_U_iso_or_equiv
    _atom_site_adp_type
    _atom_site_calc_flag
    _atom_site_refinement_flags
    _atom_site_occupancy
    _atom_site_symmetry_multiplicity
    _atom_site_disorder_assembly
    _atom_site_disorder_group
    Zn Zn1 0.13367(8) 0.63934(3) 0.72630(5) 0.03501(16) Uani d . 1 1 . .
    N N1 0.0938(5) 0.54509(19) 1.2863(3) 0.0349(10) Uani d . 1 1 . .
    H H1 0.0825 0.5023 1.2819 0.042 Uiso d R 1 1 . .
    Br Br2 -0.10482(8) 0.59847(3) 0.58209(4) 0.04782(17) Uani d . 1 1 . .
    Br Br3 0.11003(9) 0.58049(3) 0.88737(4) 0.04937(18) Uani d . 1 1 . .
    C C3 0.2234(8) 0.5701(3) 1.3845(4) 0.0463(14) Uani d . 1 1 . .
    H H3A 0.1917 0.5532 1.4491 0.056 Uiso calc R 1 1 . .
    H H3B 0.2144 0.6163 1.3864 0.056 Uiso calc R 1 1 . .
    Br Br4 0.43069(7) 0.62464(3) 0.68930(5) 0.04825(17) Uani d . 1 1 . .
    Br Br1 0.11182(10) 0.75261(3) 0.75420(6) 0.0650(2) Uani d . 1 1 . .
    O O1 0.4678(5) 0.57277(19) 1.2887(3) 0.0552(11) Uani d . 1 1 . .
    C C5 -0.0990(8) 0.5644(3) 1.2811(5) 0.0537(16) Uani d . 1 1 . .
    H H5A -0.1349 0.5495 1.3448 0.081 Uiso calc R 1 1 . .
    H H5B -0.1778 0.5459 1.2179 0.081 Uiso calc R 1 1 . .
    H H5C -0.1086 0.6101 1.2772 0.081 Uiso calc R 1 1 . .
    C C4 0.4175(8) 0.5510(3) 1.3833(4) 0.0507(15) Uani d . 1 1 . .
    H H4A 0.5011 0.5688 1.4465 0.061 Uiso calc R 1 1 . .
    H H4B 0.4282 0.5049 1.3873 0.061 Uiso calc R 1 1 . .
    C C2 0.1551(7) 0.5645(2) 1.1864(4) 0.0379(13) Uani d . 1 1 . .
    H H2A 0.1432 0.6104 1.1768 0.045 Uiso calc R 1 1 . .
    H H2B 0.0780 0.5441 1.1233 0.045 Uiso calc R 1 1 . .
    C C1 0.3508(8) 0.5452(3) 1.1963(5) 0.0505(15) Uani d . 1 1 . .
    H H1A 0.3604 0.4990 1.2013 0.061 Uiso calc R 1 1 . .
    H H1B 0.3896 0.5585 1.1318 0.061 Uiso calc R 1 1 . .
    N N2 0.5985(6) 0.7329(2) 0.8998(3) 0.0390(10) Uani d . 1 1 . .
    H H2 0.5105 0.7118 0.8522 0.047 Uiso d R 1 1 . .
    O O2 0.6025(7) 0.6575(2) 1.0880(3) 0.0724(14) Uani d . 1 1 . .
    C C8 0.5215(9) 0.7569(3) 0.9907(5) 0.0528(16) Uani d . 1 1 . .
    H H8A 0.4179 0.7847 0.9626 0.063 Uiso calc R 1 1 . .
    H H8B 0.6136 0.7814 1.0408 0.063 Uiso calc R 1 1 . .
    C C9 0.4608(9) 0.7010(3) 1.0494(5) 0.0628(19) Uani d . 1 1 . .
    H H9A 0.4146 0.7168 1.1099 0.075 Uiso calc R 1 1 . .
    H H9B 0.3613 0.6790 1.0004 0.075 Uiso calc R 1 1 . .
    C C7 0.7407(9) 0.6834(3) 0.9412(5) 0.0641(18) Uani d . 1 1 . .
    H H7A 0.7824 0.6648 0.8810 0.077 Uiso calc R 1 1 . .
    H H7B 0.8451 0.7031 0.9899 0.077 Uiso calc R 1 1 . .
    C C10 0.6659(10) 0.7853(3) 0.8407(5) 0.0680(19) Uani d . 1 1 . .
    H H10A 0.7112 0.7678 0.7819 0.102 Uiso calc R 1 1 . .
    H H10B 0.7628 0.8077 0.8893 0.102 Uiso calc R 1 1 . .
    H H10C 0.5673 0.8143 0.8126 0.102 Uiso calc R 1 1 . .
    C C6 0.6643(11) 0.6325(3) 0.9995(6) 0.076(2) Uani d . 1 1 . .
    H H6A 0.5630 0.6118 0.9498 0.091 Uiso calc R 1 1 . .
    H H6B 0.7578 0.6006 1.0254 0.091 Uiso calc R 1 1 . .
loop_
    _atom_site_aniso_label
    _atom_site_aniso_U_11
    _atom_site_aniso_U_22
    _atom_site_aniso_U_33
    _atom_site_aniso_U_12
    _atom_site_aniso_U_13
    _atom_site_aniso_U_23
    Zn1 0.0398(3) 0.0309(3) 0.0357(3) -0.0033(3) 0.0116(3) -0.0006(3)
    N1 0.043(2) 0.029(2) 0.033(2) -0.0024(19) 0.0091(19) -0.0058(19)
    Br2 0.0445(3) 0.0533(4) 0.0409(3) -0.0084(3) 0.0002(3) 0.0049(3)
    Br3 0.0710(4) 0.0452(3) 0.0344(3) -0.0144(3) 0.0171(3) 0.0006(3)
    C3 0.058(4) 0.045(3) 0.034(3) -0.006(3) 0.007(3) -0.004(3)
    Br4 0.0418(3) 0.0538(4) 0.0530(4) 0.0060(3) 0.0189(3) 0.0008(3)
    Br1 0.0816(5) 0.0295(3) 0.0932(5) -0.0003(3) 0.0392(4) -0.0060(3)
    O1 0.047(2) 0.064(3) 0.054(3) -0.016(2) 0.011(2) 0.010(2)
    C5 0.046(3) 0.062(4) 0.057(4) 0.011(3) 0.019(3) -0.010(3)
    C4 0.050(4) 0.055(4) 0.042(3) -0.008(3) 0.001(3) 0.010(3)
    C2 0.051(3) 0.032(3) 0.031(3) -0.007(2) 0.009(2) 0.004(2)
    C1 0.058(4) 0.052(4) 0.045(3) -0.009(3) 0.018(3) 0.005(3)
    N2 0.043(3) 0.039(3) 0.033(2) -0.004(2) 0.007(2) -0.002(2)
    O2 0.102(4) 0.071(3) 0.043(3) -0.001(3) 0.015(3) 0.015(2)
    C8 0.060(4) 0.053(4) 0.049(4) -0.001(3) 0.021(3) -0.014(3)
    C9 0.073(5) 0.074(5) 0.049(4) -0.025(4) 0.029(3) -0.015(4)
    C7 0.058(4) 0.075(5) 0.062(4) 0.024(4) 0.018(3) 0.012(4)
    C10 0.092(5) 0.058(4) 0.060(4) -0.023(4) 0.029(4) 0.010(3)
    C6 0.099(6) 0.062(5) 0.066(5) 0.027(4) 0.019(4) 0.019(4)
_geom_special_details
;
 All esds (except the esd in the dihedral angle between two l.s. planes)
 are estimated using the full covariance matrix.  The cell esds are taken
 into account individually in the estimation of esds in distances, angles
 and torsion angles; correlations between esds in cell parameters are only
 used when they are defined by crystal symmetry.  An approximate (isotropic)
 treatment of cell esds is used for estimating esds involving l.s. planes.
;
loop_
    _geom_bond_atom_site_label_1
    _geom_bond_atom_site_label_2
    _geom_bond_site_symmetry_2
    _geom_bond_distance
    _geom_bond_publ_flag
    Zn1 Br4 . 2.3996(9) ?
    Zn1 Br2 . 2.4005(11) ?
    Zn1 Br1 . 2.4075(9) ?
    Zn1 Br3 . 2.4247(9) ?
    N1 C3 . 1.487(6) ?
    N1 C5 . 1.488(7) ?
    N1 C2 . 1.499(6) ?
    N1 H1 . 0.9000 ?
    C3 C4 . 1.513(8) ?
    C3 H3A . 0.9700 ?
    C3 H3B . 0.9700 ?
    O1 C4 . 1.412(6) ?
    O1 C1 . 1.414(7) ?
    C5 H5A . 0.9600 ?
    C5 H5B . 0.9600 ?
    C5 H5C . 0.9600 ?
    C4 H4A . 0.9700 ?
    C4 H4B . 0.9700 ?
    C2 C1 . 1.499(7) ?
    C2 H2A . 0.9700 ?
    C2 H2B . 0.9700 ?
    C1 H1A . 0.9700 ?
    C1 H1B . 0.9700 ?
    N2 C10 . 1.480(7) ?
    N2 C8 . 1.490(6) ?
    N2 C7 . 1.493(7) ?
    N2 H2 . 0.9002 ?
    O2 C9 . 1.398(8) ?
    O2 C6 . 1.409(8) ?
    C8 C9 . 1.511(8) ?
    C8 H8A . 0.9700 ?
    C8 H8B . 0.9700 ?
    C9 H9A . 0.9700 ?
    C9 H9B . 0.9700 ?
    C7 C6 . 1.484(9) ?
    C7 H7A . 0.9700 ?
    C7 H7B . 0.9700 ?
    C10 H10A . 0.9600 ?
    C10 H10B . 0.9600 ?
    C10 H10C . 0.9600 ?
    C6 H6A . 0.9700 ?
    C6 H6B . 0.9700 ?
loop_
    _geom_angle_atom_site_label_1
    _geom_angle_atom_site_label_2
    _geom_angle_atom_site_label_3
    _geom_angle_site_symmetry_1
    _geom_angle_site_symmetry_3
    _geom_angle
    _geom_angle_publ_flag
    Br4 Zn1 Br2 . . 111.59(4) ?
    Br4 Zn1 Br1 . . 104.63(3) ?
    Br2 Zn1 Br1 . . 113.48(3) ?
    Br4 Zn1 Br3 . . 110.52(4) ?
    Br2 Zn1 Br3 . . 105.87(3) ?
    Br1 Zn1 Br3 . . 110.84(3) ?
    C3 N1 C5 . . 112.5(4) ?
    C3 N1 C2 . . 110.1(4) ?
    C5 N1 C2 . . 111.9(4) ?
    C3 N1 H1 . . 115.9 ?
    C5 N1 H1 . . 101.0 ?
    C2 N1 H1 . . 105.0 ?
    N1 C3 C4 . . 110.1(4) ?
    N1 C3 H3A . . 109.6 ?
    C4 C3 H3A . . 109.6 ?
    N1 C3 H3B . . 109.6 ?
    C4 C3 H3B . . 109.6 ?
    H3A C3 H3B . . 108.2 ?
    C4 O1 C1 . . 109.5(4) ?
    N1 C5 H5A . . 109.5 ?
    N1 C5 H5B . . 109.5 ?
    H5A C5 H5B . . 109.5 ?
    N1 C5 H5C . . 109.5 ?
    H5A C5 H5C . . 109.5 ?
    H5B C5 H5C . . 109.5 ?
    O1 C4 C3 . . 111.7(4) ?
    O1 C4 H4A . . 109.3 ?
    C3 C4 H4A . . 109.3 ?
    O1 C4 H4B . . 109.3 ?
    C3 C4 H4B . . 109.3 ?
    H4A C4 H4B . . 107.9 ?
    N1 C2 C1 . . 109.9(4) ?
    N1 C2 H2A . . 109.7 ?
    C1 C2 H2A . . 109.7 ?
    N1 C2 H2B . . 109.7 ?
    C1 C2 H2B . . 109.7 ?
    H2A C2 H2B . . 108.2 ?
    O1 C1 C2 . . 111.6(5) ?
    O1 C1 H1A . . 109.3 ?
    C2 C1 H1A . . 109.3 ?
    O1 C1 H1B . . 109.3 ?
    C2 C1 H1B . . 109.3 ?
    H1A C1 H1B . . 108.0 ?
    C10 N2 C8 . . 112.3(5) ?
    C10 N2 C7 . . 113.1(5) ?
    C8 N2 C7 . . 109.6(4) ?
    C10 N2 H2 . . 107.9 ?
    C8 N2 H2 . . 109.1 ?
    C7 N2 H2 . . 104.5 ?
    C9 O2 C6 . . 109.0(5) ?
    N2 C8 C9 . . 109.5(5) ?
    N2 C8 H8A . . 109.8 ?
    C9 C8 H8A . . 109.8 ?
    N2 C8 H8B . . 109.8 ?
    C9 C8 H8B . . 109.8 ?
    H8A C8 H8B . . 108.2 ?
    O2 C9 C8 . . 112.6(5) ?
    O2 C9 H9A . . 109.1 ?
    C8 C9 H9A . . 109.1 ?
    O2 C9 H9B . . 109.1 ?
    C8 C9 H9B . . 109.1 ?
    H9A C9 H9B . . 107.8 ?
    C6 C7 N2 . . 110.3(5) ?
    C6 C7 H7A . . 109.6 ?
    N2 C7 H7A . . 109.6 ?
    C6 C7 H7B . . 109.6 ?
    N2 C7 H7B . . 109.6 ?
    H7A C7 H7B . . 108.1 ?
    N2 C10 H10A . . 109.5 ?
    N2 C10 H10B . . 109.5 ?
    H10A C10 H10B . . 109.5 ?
    N2 C10 H10C . . 109.5 ?
    H10A C10 H10C . . 109.5 ?
    H10B C10 H10C . . 109.5 ?
    O2 C6 C7 . . 111.4(6) ?
    O2 C6 H6A . . 109.3 ?
    C7 C6 H6A . . 109.3 ?
    O2 C6 H6B . . 109.3 ?
    C7 C6 H6B . . 109.3 ?
    H6A C6 H6B . . 108.0 ?
loop_
    _geom_hbond_atom_site_label_D
    _geom_hbond_atom_site_label_H
    _geom_hbond_atom_site_label_A
    _geom_hbond_site_symmetry_A
    _geom_hbond_distance_DH
    _geom_hbond_distance_HA
    _geom_hbond_distance_DA
    _geom_hbond_angle_DHA
    N1 H1 Br2 3_567 0.90 2.70 3.427(4) 138
    N1 H1 Br3 3_567 0.90 2.87 3.541(4) 132
    N2 H2 Br4 . 0.90 2.72 3.504(4) 147
    N2 H2 Br1 . 0.90 3.08 3.714(4) 129
_iucr_refine_instructions_details
;
TITL 1 in P2(1)/c
CELL 0.71073   7.5000  20.9252  12.6696  90.000 103.326  90.000
ZERR   4.00   0.0015   0.0042   0.0025   0.000   0.030   0.000
LATT  1
SYMM -X, 0.5+Y, 0.5-Z
SFAC C H N O ZN BR
UNIT 40 96 8 8 4 16
L.S. 15
BOND $H
FMAP 2
PLAN 20
ACTA
EQIV $1 -x, -y+1, -z+2
EQIV $2 -x, -y+1, -z+2
HTAB N1 BR2_$1
HTAB N1 BR3_$2
HTAB N2 BR4
HTAB N2 BR1
ACTA
WGHT    0.024000    1.999000
FVAR       0.16852
ZN1   5    0.133675    0.639343    0.726302    11.00000    0.03985    0.03091 =
         0.03569   -0.00059    0.01160   -0.00331
N1    3    0.093847    0.545089    1.286329    11.00000    0.04289    0.02934 =
         0.03257   -0.00579    0.00906   -0.00243
AFIX   3
H1    2    0.082542    0.502294    1.281902    11.00000   -1.20000
AFIX   0
BR2   6   -0.104817    0.598474    0.582090    11.00000    0.04450    0.05333 =
         0.04094    0.00488    0.00020   -0.00837
BR3   6    0.110034    0.580494    0.887375    11.00000    0.07097    0.04522 =
         0.03435    0.00055    0.01715   -0.01441
C3    1    0.223449    0.570139    1.384523    11.00000    0.05776    0.04525 =
         0.03413   -0.00445    0.00672   -0.00596
AFIX  23
H3A   2    0.191674    0.553192    1.449057    11.00000   -1.20000
H3B   2    0.214422    0.616349    1.386406    11.00000   -1.20000
AFIX   0
BR4   6    0.430690    0.624638    0.689295    11.00000    0.04182    0.05381 =
         0.05299    0.00084    0.01891    0.00605
BR1   6    0.111820    0.752612    0.754199    11.00000    0.08158    0.02946 =
         0.09321   -0.00596    0.03919   -0.00031
O1    4    0.467809    0.572775    1.288688    11.00000    0.04699    0.06410 =
         0.05391    0.01043    0.01066   -0.01562
C5    1   -0.098957    0.564353    1.281110    11.00000    0.04615    0.06166 =
         0.05706   -0.01028    0.01943    0.01120
AFIX 137
H5A   2   -0.134892    0.549504    1.344847    11.00000   -1.50000
H5B   2   -0.177767    0.545903    1.217897    11.00000   -1.50000
H5C   2   -0.108610    0.610080    1.277218    11.00000   -1.50000
AFIX   0
C4    1    0.417535    0.551049    1.383267    11.00000    0.04973    0.05546 =
         0.04249    0.00995    0.00140   -0.00820
AFIX  23
H4A   2    0.501079    0.568768    1.446525    11.00000   -1.20000
H4B   2    0.428164    0.504868    1.387253    11.00000   -1.20000
AFIX   0
C2    1    0.155071    0.564472    1.186395    11.00000    0.05077    0.03179 =
         0.03108    0.00404    0.00944   -0.00656
AFIX  23
H2A   2    0.143244    0.610391    1.176818    11.00000   -1.20000
H2B   2    0.078025    0.544119    1.123327    11.00000   -1.20000
AFIX   0
C1    1    0.350758    0.545182    1.196333    11.00000    0.05807    0.05167 =
         0.04491    0.00535    0.01836   -0.00940
AFIX  23
H1A   2    0.360381    0.499000    1.201291    11.00000   -1.20000
H1B   2    0.389618    0.558488    1.131796    11.00000   -1.20000
AFIX   0
N2    3    0.598504    0.732903    0.899777    11.00000    0.04321    0.03947 =
         0.03338   -0.00238    0.00709   -0.00433
AFIX   3
H2    2    0.510468    0.711820    0.852215    11.00000   -1.20000
AFIX   0
O2    4    0.602525    0.657542    1.088036    11.00000    0.10236    0.07148 =
         0.04266    0.01473    0.01541   -0.00143
C8    1    0.521460    0.756867    0.990734    11.00000    0.06020    0.05348 =
         0.04858   -0.01362    0.02062   -0.00102
AFIX  23
H8A   2    0.417882    0.784654    0.962615    11.00000   -1.20000
H8B   2    0.613648    0.781386    1.040753    11.00000   -1.20000
AFIX   0
C9    1    0.460798    0.700973    1.049391    11.00000    0.07283    0.07409 =
         0.04881   -0.01500    0.02912   -0.02510
AFIX  23
H9A   2    0.414620    0.716843    1.109926    11.00000   -1.20000
H9B   2    0.361251    0.678992    1.000375    11.00000   -1.20000
AFIX   0
C7    1    0.740704    0.683398    0.941181    11.00000    0.05772    0.07541 =
         0.06154    0.01191    0.01849    0.02358
AFIX  23
H7A   2    0.782403    0.664819    0.880968    11.00000   -1.20000
H7B   2    0.845111    0.703081    0.989891    11.00000   -1.20000
AFIX   0
C10   1    0.665851    0.785291    0.840698    11.00000    0.09155    0.05798 =
         0.06018    0.01049    0.02917   -0.02278
AFIX 137
H10A  2    0.711198    0.767801    0.781889    11.00000   -1.50000
H10B  2    0.762754    0.807710    0.889341    11.00000   -1.50000
H10C  2    0.567276    0.814337    0.812553    11.00000   -1.50000
AFIX   0
C6    1    0.664298    0.632530    0.999494    11.00000    0.09947    0.06190 =
         0.06600    0.01921    0.01857    0.02732
AFIX  23
H6A   2    0.563044    0.611828    0.949752    11.00000   -1.20000
H6B   2    0.757801    0.600564    1.025418    11.00000   -1.20000
HKLF 4
REM  1 in P2(1)/c
REM R1 =  0.0469 for   3118 Fo > 4sig(Fo)  and  0.0785 for all   4439 data
REM    174 parameters refined using      0 restraints
END
WGHT      0.0238      2.0056
REM Highest difference peak  0.579,  deepest hole -0.780,  1-sigma level  0.122
Q1    1  -0.1436  0.6098  0.6323  11.00000  0.05    0.58
Q2    1   0.1469  0.7222  0.7920  11.00000  0.05    0.54
Q3    1   0.2307  0.5585  0.7080  11.00000  0.05    0.50
Q4    1   0.3224  0.7044  0.9876  11.00000  0.05    0.49
Q5    1   0.9940  0.6713  0.9401  11.00000  0.05    0.44
Q6    1  -0.0691  0.6343  0.5584  11.00000  0.05    0.44
Q7    1   0.7092  0.8217  1.0424  11.00000  0.05    0.44
Q8    1   0.7678  0.5031  1.0151  11.00000  0.05    0.44
Q9    1  -0.1080  0.6304  0.5401  11.00000  0.05    0.43
Q10   1   0.4183  0.7105  0.8768  11.00000  0.05    0.42
Q11   1   0.4192  0.6794  0.6645  11.00000  0.05    0.41
Q12   1   0.0205  0.6326  0.8855  11.00000  0.05    0.41
Q13   1   0.3835  0.7556  1.0961  11.00000  0.05    0.40
Q14   1   0.5617  0.5082  1.1358  11.00000  0.05    0.40
Q15   1   0.0338  0.6525  0.5422  11.00000  0.05    0.40
Q16   1   0.0091  0.5781  0.6032  11.00000  0.05    0.39
Q17   1   0.7915  0.6473  1.1049  11.00000  0.05    0.38
Q18   1   0.3816  0.5903  0.6637  11.00000  0.05    0.38
Q19   1   0.5008  0.6330  0.7063  11.00000  0.05    0.38
Q20   1   0.5598  0.6270  1.4670  11.00000  0.05    0.38
;
data_global
_journal_date_recd_electronic     2011-06-15
_journal_date_accepted     2011-07-05
_journal_name_full     'Acta Crystallographica, Section E'
_journal_year     2011
_journal_volume     67
_journal_issue      8
_journal_page_first     m1056
_journal_page_last     m1056
_journal_paper_category     QM
_journal_coeditor_code     RU2007
_publ_contact_author_name     'Cong-hu Peng'
_publ_contact_author_address
;
Department of Chemical & Environmental Engineering, Anyang Institute of
Technology, Anyang 455000, People's Republic of China
;
_publ_contact_author_email     ayitpch@yahoo.com.cn
_publ_contact_author_fax     '864552045632'
_publ_contact_author_phone     '864552045632'
_publ_section_title
;
Bis(4-methylmorpholin-4-ium) tetrabromidozincate(II)
;
loop_
    _publ_author_name
    _publ_author_footnote
    _publ_author_address
    'Cong-hu Peng' .
;
Department of Chemical & Environmental Engineering,
Anyang Institute of Technology, Anyang 455000, People's Republic of China
;
    'Yun-peng Li' .
;
Anyang Administration of Work Safety, Anyang 455000, People's Republic of China
;
