# Supplementary material for: Bis(4-methyl­morpholin-4-ium) tetra­bromidozincate(II)
Source: Acta Crystallogr Sect E Struct Rep Online. 2011 Jul 9;67(Pt 8):m1056. doi: 10.1107/S1600536811026766 (PMC3212140; doi:10.1107/S1600536811026766)
Supplement: Supplementary file 2 [file e-67-m1056-Isup2.hkl]

# 
# h,k,l, Fc-squared, Fo-squared, sigma(Fo-squared) and status flag 
# 
data_I
_shelx_title ' 1 in P2(1)/c' 
_shelx_refln_list_code          4 
_shelx_F_calc_maximum      334.26 
_exptl_crystal_F_000      1136.00 
_reflns_d_resolution_high  0.7700 
 
loop_ 
 _symmetry_equiv_pos_as_xyz 
 'x, y, z' 
 '-x, y+1/2, -z+1/2' 
 '-x, -y, -z' 
 'x, -y-1/2, z-1/2' 
 
_cell_length_a     7.5000 
_cell_length_b    20.9252 
_cell_length_c    12.6696 
_cell_angle_alpha  90.000 
_cell_angle_beta  103.326 
_cell_angle_gamma  90.000 
 
_shelx_F_squared_multiplier     1.000 
 
loop_ 
 _refln_index_h 
 _refln_index_k 
 _refln_index_l 
 _refln_F_squared_calc 
 _refln_F_squared_meas 
 _refln_F_squared_sigma 
 _refln_observed_status 
   2   0   0    25225.95    26654.70    826.27 o 
   3   0   0    57948.71    58078.75   1993.30 o 
   4   0   0    83459.13    80403.19   3454.93 o 
   5   0   0    18925.52    18819.79    756.34 o 
   6   0   0     9615.47     9430.56    460.41 o 
   7   0   0     3761.06     3902.93    236.57 o 
   8   0   0      765.35      835.16    114.94 o 
   9   0   0     2174.92     1997.34    283.34 o 
   2   1   0    25676.92    25577.06    415.64 o 
   3   1   0    24404.61    25047.06    523.95 o 
   4   1   0     4051.62     4205.58    108.52 o 
   5   1   0      171.13      281.29     47.26 o 
   6   1   0     4681.66     4810.90    175.08 o 
   7   1   0       52.91       68.07     35.22 o 
   8   1   0      108.69       50.70     45.87 o 
   9   1   0       35.35       65.71     91.35 o 
   1   2   0     3766.77     3495.60     35.81 o 
   2   2   0        1.03       27.73      7.45 o 
   3   2   0        2.55       49.69     16.35 o 
   4   2   0        1.81      101.72     20.66 o 
   5   2   0       34.43        9.51     19.98 o 
   6   2   0      101.03      166.88     31.88 o 
   7   2   0      126.28      134.48     36.81 o 
   8   2   0       14.29       55.43     56.33 o 
   9   2   0       33.22       16.74    103.96 o 
   1   3   0     7830.00     8018.29    140.94 o 
   2   3   0    19341.54    18936.26    252.23 o 
   3   3   0      886.48      851.94     25.90 o 
   4   3   0    12804.68    13314.90    311.04 o 
   5   3   0      683.84      747.81     43.05 o 
   6   3   0       45.19       17.50     25.88 o 
   7   3   0      629.82      594.65     66.69 o 
   8   3   0      717.55      650.49     88.55 o 
   9   3   0       20.53      -37.79     79.66 o 
   0   4   0    45601.79    42367.99    942.77 o 
   1   4   0       87.97       92.78     11.55 o 
   2   4   0     1882.94     2115.79     77.50 o 
   3   4   0     6924.18     7093.21    124.97 o 
   4   4   0     7308.67     7337.34    167.25 o 
   5   4   0      207.93      277.64     39.85 o 
   6   4   0     1775.20     1897.56     86.92 o 
   7   4   0     2844.09     2826.71    164.08 o 
   8   4   0        0.50      -54.36     54.36 o 
   9   4   0      682.12      709.34    151.76 o 
   1   5   0     6264.78     6683.39    281.14 o 
   2   5   0     9028.47     8819.80    201.50 o 
   3   5   0      186.08      295.49     39.17 o 
   4   5   0     5944.02     5890.67    144.94 o 
   5   5   0      300.22      314.80     31.74 o 
   6   5   0      149.17      155.47     28.20 o 
   7   5   0      283.43      392.47     63.33 o 
   8   5   0      471.90      516.82     84.58 o 
   9   5   0        2.80       36.11     69.18 o 
   0   6   0   111727.04    92554.01   8292.10 o 
   1   6   0    36283.07    37160.40    718.84 o 
   2   6   0     6846.58     6879.07    220.46 o 
   3   6   0     9876.58     9781.10    190.27 o 
   4   6   0    14903.94    15749.86    353.58 o 
   5   6   0    11421.41    10861.01    280.71 o 
   6   6   0     3361.72     3232.19    161.67 o 
   7   6   0      159.45      181.89     53.44 o 
   8   6   0      210.70      255.50     71.23 o 
   9   6   0      427.20      287.39     93.70 o 
   1   7   0     2958.69     3050.88     58.14 o 
   2   7   0      361.01      387.30     16.30 o 
   3   7   0     2374.55     2380.26     82.54 o 
   4   7   0     2044.23     2074.24     81.61 o 
   5   7   0      348.76      466.74     47.93 o 
   6   7   0      377.57      437.21     59.63 o 
   7   7   0        9.08      -10.43     46.08 o 
   8   7   0      286.43      317.48    114.27 o 
   9   7   0        4.72       -2.32     81.78 o 
   0   8   0    22333.12    24604.52   3418.86 o 
   1   8   0        6.52       34.07     16.01 o 
   2   8   0     3505.62     3795.93    266.24 o 
   3   8   0     3320.83     3213.02    105.51 o 
   4   8   0     6987.96     7537.62    255.76 o 
   5   8   0       18.22       81.39     30.83 o 
   6   8   0      750.85      813.82     78.55 o 
   7   8   0     2420.72     2498.70    163.58 o 
   8   8   0       11.89       96.13    125.50 o 
   9   8   0      217.57      303.18    115.94 o 
   1   9   0    13040.95    12530.19    316.51 o 
   2   9   0    12760.33    12847.78    283.42 o 
   3   9   0    13154.48    12771.78    400.65 o 
   4   9   0      137.45      139.28     39.04 o 
   5   9   0      357.88      463.03     54.90 o 
   6   9   0     3066.64     3122.27    170.99 o 
   7   9   0      769.14      683.50     88.81 o 
   8   9   0        2.31      120.52     73.97 o 
   0  10   0     9344.12     9530.28    308.91 o 
   1  10   0      281.80      356.77     22.87 o 
   2  10   0       80.83      232.51     32.52 o 
   3  10   0     2108.16     2076.28    160.41 o 
   4  10   0     1585.73     1726.50     89.49 o 
   5  10   0        5.99       39.68     36.58 o 
   6  10   0      704.54      637.54     71.99 o 
   7  10   0      517.04      509.32     83.10 o 
   8  10   0       79.04       75.58     75.66 o 
   1  11   0    11326.61    11691.97    291.25 o 
   2  11   0    42679.46    41410.39   1123.05 o 
   3  11   0     3127.14     3297.64    245.91 o 
   4  11   0     3552.85     3711.68    164.19 o 
   5  11   0     3909.57     3785.61    180.80 o 
   6  11   0     1717.16     1665.49    120.26 o 
   7  11   0     1102.87     1130.20    106.58 o 
   8  11   0      349.30      231.23    115.95 o 
   0  12   0     4112.57     4144.90    165.87 o 
   1  12   0    26414.98    26491.14    753.84 o 
   2  12   0        8.11      -10.83     30.36 o 
   3  12   0     1075.80     1016.81     69.67 o 
   4  12   0     2257.59     2338.05    154.75 o 
   5  12   0     7003.31     6525.54    297.55 o 
   6  12   0      189.18      269.83     59.33 o 
   7  12   0      952.13      885.16    127.66 o 
   8  12   0      516.49      752.75    181.16 o 
   1  13   0     3023.81     3324.54    108.24 o 
   2  13   0        4.83       49.30     27.75 o 
   3  13   0     2721.90     2417.96    124.78 o 
   4  13   0     3030.84     3004.49    153.37 o 
   5  13   0       10.39       44.18     59.46 o 
   6  13   0     1378.23     1694.83    195.61 o 
   7  13   0       44.51      -30.06     61.65 o 
   8  13   0       28.69      135.92    105.92 o 
   0  14   0       56.02       90.92     44.50 o 
   1  14   0      348.79      351.83     42.90 o 
   2  14   0      372.10      387.90     36.77 o 
   3  14   0      536.56      460.83     52.15 o 
   4  14   0        2.66       -9.64     42.94 o 
   5  14   0      154.59      278.13     59.04 o 
   6  14   0      782.93      717.48     95.17 o 
   7  14   0      269.11      194.94     89.35 o 
   8  14   0       16.57      206.21    121.92 o 
   1  15   0      218.67      389.37     36.87 o 
   2  15   0     2044.33     2016.08     98.43 o 
   3  15   0     1172.92     1047.29     77.16 o 
   4  15   0      114.19      176.61     47.14 o 
   5  15   0      500.61      507.72     70.88 o 
   6  15   0       86.92      130.16     67.55 o 
   7  15   0        4.90      161.10    105.44 o 
   0  16   0     5547.71     6145.22    326.56 o 
   1  16   0     1134.41     1219.11     83.15 o 
   2  16   0      239.46      251.01     35.84 o 
   3  16   0     1606.52     1474.33     99.35 o 
   4  16   0       33.45      149.08    108.08 o 
   5  16   0      380.67      415.24     66.87 o 
   6  16   0        0.71       15.80     59.34 o 
   7  16   0      696.45      722.19    161.82 o 
   1  17   0    12866.56    12299.42    622.68 o 
   2  17   0    13716.54    13480.13    480.43 o 
   3  17   0    12287.93    11852.97    553.38 o 
   4  17   0      140.34       26.01     41.04 o 
   5  17   0      597.10      650.00     88.21 o 
   6  17   0     3556.18     3599.16    299.25 o 
   7  17   0      666.66      538.69    146.10 o 
   0  18   0    13094.46    14606.59    851.01 o 
   1  18   0     7822.32     7596.68    362.47 o 
   2  18   0      215.36      347.61     78.56 o 
   3  18   0     3547.27     3188.17    189.79 o 
   4  18   0     3381.32     3334.31    217.43 o 
   5  18   0     2576.04     2342.70    188.49 o 
   6  18   0       31.23      154.08     95.19 o 
   7  18   0       96.25      129.05     92.84 o 
   1  19   0      913.40      869.36     73.12 o 
   2  19   0     4291.25     4363.74    248.38 o 
   3  19   0      479.66      597.48     86.07 o 
   4  19   0      651.26      813.05    112.32 o 
   5  19   0      806.67      865.90    125.70 o 
   6  19   0      198.33      223.84    106.67 o 
   0  20   0      706.73      756.13    107.34 o 
   1  20   0     4228.20     3841.99    277.56 o 
   2  20   0        0.95       -8.92     42.48 o 
   3  20   0      123.63      136.35     58.98 o 
   4  20   0      863.10     1060.38    108.76 o 
   5  20   0     1311.33     1308.05    196.84 o 
   6  20   0        2.55      -37.96     85.75 o 
   1  21   0      163.26      379.37     74.19 o 
   2  21   0       28.25        1.83     43.22 o 
   3  21   0      611.66      671.35     91.02 o 
   4  21   0      137.30      133.41     62.67 o 
   5  21   0        2.35       61.29     86.59 o 
   6  21   0      232.31      274.67    146.05 o 
   0  22   0       26.23       19.09     61.34 o 
   1  22   0       39.62       98.83     61.85 o 
   2  22   0        0.58       20.22     49.41 o 
   3  22   0       10.49      -62.32     62.32 o 
   4  22   0       55.94       47.87     82.74 o 
   5  22   0       49.69       31.74    102.02 o 
   1  23   0     1095.57     1147.00    128.12 o 
   2  23   0      718.54      859.07    110.57 o 
   3  23   0     1795.63     1842.41    191.00 o 
   4  23   0       37.75      116.63     96.91 o 
   5  23   0       90.75      128.42    100.48 o 
   0  24   0     1529.49     1885.99    227.36 o 
   1  24   0        4.88      -47.15     59.26 o 
   2  24   0      423.92      544.23     97.32 o 
   3  24   0       11.11       48.58     82.48 o 
   4  24   0      134.12      216.84    109.26 o 
   1  25   0      385.36      345.61     95.33 o 
   2  25   0      196.97      185.59     86.57 o 
   3  25   0      765.43      799.09    171.79 o 
   0  26   0     1032.38     1412.91    298.61 o 
   1  26   0      701.01      715.48    185.89 o 
   2  26   0        4.57       17.97     79.13 o 
   1  27   0       81.71      -47.55    127.64 o 
  -9   1   1      148.95       -3.54    107.07 o 
  -8   1   1      202.62      207.44     46.70 o 
  -7   1   1        1.84      132.29     66.76 o 
  -6   1   1     4565.08     4385.95    155.43 o 
  -5   1   1      125.05      197.59     60.69 o 
  -4   1   1     3089.31     3029.04     80.16 o 
  -3   1   1     2555.98     2566.37     59.56 o 
  -2   1   1     4753.88     4916.77     74.42 o 
  -1   1   1     1764.03     1756.59     18.36 o 
   1   1   1     2202.96     2368.93     28.39 o 
   2   1   1       34.72      102.79     11.52 o 
   3   1   1    10522.83    10380.19    204.96 o 
   4   1   1     1382.87     1362.37     54.01 o 
   5   1   1        3.48       53.33     35.35 o 
   6   1   1      108.84      111.73     29.69 o 
   7   1   1      127.73      201.86     58.16 o 
   8   1   1      368.73      480.87     79.32 o 
   9   1   1       90.68      112.00     78.92 o 
  -9   2   1      587.65      407.98    126.70 o 
  -8   2   1      438.65      528.24     75.74 o 
  -7   2   1      781.08      854.75     67.85 o 
  -6   2   1     6740.27     6921.05    229.11 o 
  -5   2   1     5436.88     5333.03    152.39 o 
  -4   2   1     1790.35     1818.22     55.06 o 
  -3   2   1      813.75      721.13     38.64 o 
  -2   2   1    72497.86    67773.43   1303.18 o 
  -1   2   1    11257.83    11831.35    181.88 o 
   1   2   1     2061.51     1991.19     34.57 o 
   2   2   1    19019.50    19478.77    383.33 o 
   3   2   1    32400.65    32705.56    733.96 o 
   4   2   1    38733.66    38499.48   1046.39 o 
   5   2   1       23.62        8.14     21.75 o 
   6   2   1      135.09      147.24     37.77 o 
   7   2   1     8158.28     8157.70    329.49 o 
   8   2   1     1136.14     1317.21    120.87 o 
   9   2   1      598.63      281.56    152.02 o 
  -9   3   1      159.62       40.44     75.62 o 
  -8   3   1      176.88      194.18     61.32 o 
  -7   3   1      133.85      147.58     39.63 o 
  -6   3   1     2205.34     2174.06     94.51 o 
  -5   3   1      414.27      415.05     28.86 o 
  -4   3   1     8671.31     8551.82    191.62 o 
  -3   3   1     6547.98     6715.12    122.25 o 
  -2   3   1       20.63       47.04     10.07 o 
  -1   3   1    30043.51    29281.12    337.87 o 
   0   3   1       91.11       93.96      7.88 o 
   1   3   1     4797.34     4903.32     42.46 o 
   2   3   1      864.64      941.57     18.78 o 
   3   3   1    16704.74    17071.41    342.89 o 
   4   3   1      822.45      890.18     37.60 o 
   5   3   1       37.99       23.84     23.72 o 
   6   3   1      934.43      923.25     59.58 o 
   7   3   1      143.91      152.08     51.58 o 
   8   3   1      127.83      164.17     62.44 o 
   9   3   1       15.73       64.42     85.06 o 
  -9   4   1        8.85      139.72    177.82 o 
  -8   4   1      126.80      108.56     53.61 o 
  -7   4   1     1739.35     1677.30     96.81 o 
  -6   4   1     2919.30     2746.51    106.71 o 
  -5   4   1     2355.17     2371.10     77.73 o 
  -4   4   1      375.26      430.72     26.03 o 
  -3   4   1    12530.03    12372.82    233.66 o 
  -2   4   1    20928.68    20796.41    328.52 o 
  -1   4   1    20847.95    19708.36    418.30 o 
   0   4   1     1622.99     1539.13     56.00 o 
   1   4   1     3369.64     3469.72     45.86 o 
   2   4   1    13543.63    15628.89    922.73 o 
   3   4   1     4877.94     4677.06     84.11 o 
   4   4   1     4428.56     4220.94    105.36 o 
   5   4   1        5.83       51.79     30.11 o 
   6   4   1      230.48      247.21     42.78 o 
   7   4   1      759.60      719.27     81.86 o 
   8   4   1      164.07       71.86     52.87 o 
   9   4   1       40.44      -45.85     86.14 o 
  -9   5   1       46.76      111.19     76.11 o 
  -8   5   1      239.42      495.90     86.59 o 
  -7   5   1        5.95       11.66     45.01 o 
  -6   5   1     2971.85     2961.57    107.39 o 
  -5   5   1       37.86       59.95     33.14 o 
  -4   5   1     3493.16     3407.04     82.61 o 
  -3   5   1     3074.78     3163.99     57.56 o 
  -2   5   1      700.21      748.91     17.34 o 
  -1   5   1     1636.11     1721.88     30.83 o 
   0   5   1     9078.51     9722.86    202.97 o 
   1   5   1     4784.06     4811.37     78.90 o 
   2   5   1     1069.56     1174.03     55.10 o 
   3   5   1    10896.70    10743.63    172.68 o 
   4   5   1      668.97      685.41     26.10 o 
   5   5   1      517.02      500.25     32.98 o 
   6   5   1       77.59       80.05     39.20 o 
   7   5   1       98.26      144.52     52.30 o 
   8   5   1      131.67       92.61     54.25 o 
   9   5   1      189.22      227.32    121.19 o 
  -9   6   1      399.75      358.73    101.62 o 
  -8   6   1      142.36      142.71     63.16 o 
  -7   6   1      785.49      958.34    110.07 o 
  -6   6   1      812.38      969.54     57.41 o 
  -5   6   1      523.82      625.82     38.00 o 
  -4   6   1     3722.42     3801.67     87.52 o 
  -3   6   1     9926.98     9932.49    188.46 o 
  -2   6   1    18579.75    19544.29    360.76 o 
  -1   6   1      552.44      633.79     28.31 o 
   0   6   1    95127.79    88580.23   2346.84 o 
   1   6   1       45.18       54.75      8.08 o 
   2   6   1       42.39       72.77     20.72 o 
   3   6   1     5361.11     5332.75    147.55 o 
   4   6   1    14446.08    13681.72    408.37 o 
   5   6   1      190.31      284.79     44.25 o 
   6   6   1     1002.37      960.19     81.98 o 
   7   6   1     3742.93     3861.31    225.51 o 
   8   6   1       52.41      178.03     89.68 o 
   9   6   1      417.90      289.37    142.33 o 
  -9   7   1      107.21       67.72     73.75 o 
  -8   7   1      216.41      127.15     70.42 o 
  -7   7   1      450.45      383.63    115.13 o 
  -6   7   1     2447.03     2454.02    131.82 o 
  -5   7   1        8.67      123.70     42.34 o 
  -4   7   1    12923.27    13544.49    314.01 o 
  -3   7   1     2101.13     2074.32     62.94 o 
  -2   7   1      432.20      408.90     24.54 o 
  -1   7   1    15607.37    14890.95    424.47 o 
   0   7   1     2015.87     2047.81     48.70 o 
   1   7   1     4280.09     4252.80    124.37 o 
   2   7   1      516.93      624.84     58.82 o 
   3   7   1    15609.36    14487.71    808.93 o 
   4   7   1     2135.48     2052.29     88.61 o 
   5   7   1       31.78      102.42     38.92 o 
   6   7   1     1129.40     1165.87     93.58 o 
   7   7   1      407.05      434.44     71.04 o 
   8   7   1       79.09      108.18     59.50 o 
   9   7   1       13.85      113.04    194.38 o 
  -9   8   1        0.06       -9.79     69.14 o 
  -8   8   1      543.72      623.78    120.16 o 
  -7   8   1     2643.05     2733.53    168.55 o 
  -6   8   1     6190.67     6198.61    276.56 o 
  -5   8   1      747.48      717.97     64.54 o 
  -4   8   1      258.75      258.27     31.45 o 
  -3   8   1    16541.78    16411.54    345.49 o 
  -2   8   1    20567.54    20597.72    435.96 o 
  -1   8   1    15835.74    16237.36    388.20 o 
   0   8   1     1508.21     1597.52     45.74 o 
   1   8   1     5828.81     5781.17    111.63 o 
   2   8   1     6159.52     6365.10    379.86 o 
   3   8   1     6625.44     6563.37    230.92 o 
   4   8   1     3973.48     3967.41    143.61 o 
   5   8   1       16.66       78.32     37.82 o 
   6   8   1       85.85      102.92     42.41 o 
   7   8   1      197.78      500.74     74.97 o 
   8   8   1      305.73      332.68    101.69 o 
  -9   9   1       14.55       35.77     72.12 o 
  -8   9   1      264.31      350.13     93.02 o 
  -7   9   1      953.62     1075.58    105.48 o 
  -6   9   1       88.81      127.52     41.80 o 
  -5   9   1       41.23      133.27    105.87 o 
  -4   9   1     7877.70     7489.02    243.84 o 
  -3   9   1      405.73      359.66     28.55 o 
  -2   9   1     5872.19     6099.25    360.39 o 
  -1   9   1     1555.49     1656.89     56.87 o 
   0   9   1     7716.36     7486.12    180.98 o 
   1   9   1      446.01      466.44     22.38 o 
   2   9   1     9715.45    10151.40    778.11 o 
   3   9   1      712.36      826.09     91.53 o 
   4   9   1        4.04      145.54     54.37 o 
   5   9   1     3628.65     3744.82    178.63 o 
   6   9   1      402.97      348.22     56.28 o 
   7   9   1       65.21       30.31     48.30 o 
   8   9   1       12.34       23.15     62.23 o 
  -8  10   1      117.67      144.09     78.69 o 
  -7  10   1     2849.37     2775.11    231.67 o 
  -6  10   1      174.03      116.83     44.85 o 
  -5  10   1     2245.03     2156.46    114.65 o 
  -4  10   1        1.98       55.16     29.72 o 
  -3  10   1    15506.88    15476.21    356.16 o 
  -2  10   1        1.39       73.72     27.81 o 
  -1  10   1    22835.60    22685.60    639.10 o 
   0  10   1     6679.97     6560.84    193.75 o 
   1  10   1     2039.14     2402.25    107.18 o 
   2  10   1     6330.63     6009.91    301.62 o 
   3  10   1     1316.14     1113.64     91.58 o 
   4  10   1       32.35      165.22     52.37 o 
   5  10   1     1215.72     1132.21     87.05 o 
   6  10   1      880.12      791.07     86.60 o 
   7  10   1      479.47      440.63     78.27 o 
   8  10   1      155.31      348.52    154.31 o 
  -8  11   1       21.96       51.01     86.58 o 
  -7  11   1      157.94       41.09     63.95 o 
  -6  11   1     1740.93     1725.69    113.96 o 
  -5  11   1        8.20      -25.25     43.62 o 
  -4  11   1     1400.02     1435.58     83.45 o 
  -3  11   1      555.66      592.61     25.27 o 
  -2  11   1      546.23      546.89     30.91 o 
  -1  11   1     1179.74     1260.22     57.83 o 
   0  11   1      393.03      402.18     26.52 o 
   1  11   1     4215.86     4309.73    165.15 o 
   2  11   1      156.57      263.25     40.30 o 
   3  11   1     3123.76     2552.75    200.68 o 
   4  11   1     2994.74     3308.11    296.90 o 
   5  11   1      184.21      153.93     49.36 o 
   6  11   1     1618.58     1514.59    123.60 o 
   7  11   1      168.83      179.74     61.94 o 
   8  11   1      114.05      244.27    122.54 o 
  -8  12   1      381.37      491.85    153.09 o 
  -7  12   1     1400.60     1358.40    155.99 o 
  -6  12   1     1145.46     1122.05     99.44 o 
  -5  12   1       62.36       86.93     35.21 o 
  -4  12   1      760.31      609.81     58.60 o 
  -3  12   1     5178.85     5115.71    331.65 o 
  -2  12   1     1909.32     1925.21     70.06 o 
  -1  12   1      633.73      649.59     59.21 o 
   0  12   1      139.94      166.32     23.93 o 
   1  12   1     2107.74     2256.02    122.94 o 
   2  12   1      269.76      230.57     19.95 o 
   3  12   1      545.52      551.80     47.67 o 
   4  12   1       19.47       10.50     35.77 o 
   5  12   1        9.15       43.99     64.79 o 
   6  12   1       42.35       37.60     47.91 o 
   7  12   1        5.83       28.34     50.60 o 
   8  12   1        3.38      172.00    110.55 o 
  -8  13   1      150.67      243.43     92.66 o 
  -7  13   1      899.17      875.03    132.85 o 
  -6  13   1       28.05      252.67    102.93 o 
  -5  13   1      819.08      846.46    129.51 o 
  -4  13   1     9012.00     9021.96    565.05 o 
  -3  13   1      548.01      553.40     55.86 o 
  -2  13   1     4085.42     4049.17    128.19 o 
  -1  13   1        3.95      -15.93     27.04 o 
   0  13   1     4614.64     4841.08    240.11 o 
   1  13   1     2358.23     2442.71     89.95 o 
   2  13   1     9669.15     8971.64    431.45 o 
   3  13   1      170.06      365.76     80.57 o 
   4  13   1       25.17      105.85     72.78 o 
   5  13   1     2166.33     2415.09    150.14 o 
   6  13   1      907.04     1044.08    132.87 o 
   7  13   1        1.45       98.73     67.36 o 
   8  13   1       26.88      -46.90    139.38 o 
  -8  14   1        0.79      -62.81     86.88 o 
  -7  14   1     2244.46     1824.25    208.77 o 
  -6  14   1      397.03      584.82    117.48 o 
  -5  14   1      591.88      845.11    170.36 o 
  -4  14   1       30.88       29.04     34.56 o 
  -3  14   1     5538.64     5385.28    228.02 o 
  -2  14   1     1354.91     1449.64    116.73 o 
  -1  14   1    12216.42    12433.92    453.36 o 
   0  14   1      252.73      280.94     35.20 o 
   1  14   1      259.76      298.15     31.54 o 
   2  14   1     4175.48     3568.48    106.82 o 
   3  14   1     1881.07     1763.58    104.86 o 
   4  14   1      519.03      671.84     71.90 o 
   5  14   1     1564.78     1442.04    116.89 o 
   6  14   1      520.76      643.43     84.03 o 
   7  14   1       89.48        4.59     82.37 o 
  -8  15   1       88.01       53.79    138.14 o 
  -7  15   1      278.86      457.99    173.13 o 
  -6  15   1     1733.90     1943.01    200.87 o 
  -5  15   1      315.76      411.11     74.35 o 
  -4  15   1      173.54      170.92     46.21 o 
  -3  15   1    10915.55    10037.80    427.62 o 
  -2  15   1     3849.37     4184.65    259.83 o 
  -1  15   1      702.16      636.11     77.27 o 
   0  15   1      923.56      824.77     72.29 o 
   1  15   1    15358.10    15577.97    480.33 o 
   2  15   1     4224.08     3867.53    123.19 o 
   3  15   1     4015.05     3915.96    185.34 o 
   4  15   1     1399.59     1356.85    108.72 o 
   5  15   1     2711.99     2290.20    148.29 o 
   6  15   1     1803.82     1710.72    140.83 o 
   7  15   1      507.31      364.94    121.64 o 
  -7  16   1       86.66       -1.23     71.26 o 
  -6  16   1       11.42      -56.49     67.82 o 
  -5  16   1      994.12      830.23     91.96 o 
  -4  16   1     3107.14     2940.10    171.92 o 
  -3  16   1      754.28      691.89     74.49 o 
  -2  16   1       13.34      -20.06     27.33 o 
  -1  16   1     6143.23     6039.20    250.75 o 
   0  16   1     7294.49     7400.05    259.64 o 
   1  16   1     3643.65     3678.54    145.90 o 
   2  16   1        6.10       -3.43     38.23 o 
   3  16   1     3415.28     3180.50    172.86 o 
   4  16   1     2849.82     3113.24    184.25 o 
   5  16   1     1272.17     1282.15    112.27 o 
   6  16   1        3.81      -69.01     79.60 o 
   7  16   1      289.23      171.53    118.43 o 
  -7  17   1      160.59      339.71    163.07 o 
  -6  17   1       69.40       43.04     57.39 o 
  -5  17   1     1243.49     1328.81    147.70 o 
  -4  17   1      304.95      359.88     59.72 o 
  -3  17   1      348.83      417.77     62.85 o 
  -2  17   1     3022.74     2896.95    129.89 o 
  -1  17   1     2147.26     2161.10    134.40 o 
   0  17   1      211.17      299.49     43.38 o 
   1  17   1      571.75      636.42     56.07 o 
   2  17   1     5809.26     5661.22    269.14 o 
   3  17   1       29.48       31.45     34.53 o 
   4  17   1      397.98      639.20    112.53 o 
   5  17   1      781.93     1015.46    112.71 o 
   6  17   1      243.41      247.82    106.60 o 
   7  17   1       26.62       90.88     97.58 o 
  -7  18   1      598.78      723.15    192.44 o 
  -6  18   1        1.92       24.91     66.85 o 
  -5  18   1      301.16      513.45     99.52 o 
  -4  18   1        1.09       -3.34     55.45 o 
  -3  18   1      345.50      337.11     63.72 o 
  -2  18   1      100.22      121.90     34.11 o 
  -1  18   1     5964.92     6360.66    315.83 o 
   0  18   1      126.74      149.99     40.48 o 
   1  18   1     1003.91     1077.71     76.23 o 
   2  18   1      176.46      324.03    111.00 o 
   3  18   1     1165.36     1106.34     92.47 o 
   4  18   1       43.31       58.10     55.30 o 
   5  18   1     1374.60     1565.75    168.77 o 
   6  18   1      139.96      106.07     81.64 o 
  -6  19   1      234.71      165.39     99.92 o 
  -5  19   1      307.18      511.07    102.76 o 
  -4  19   1      361.27      509.54     82.77 o 
  -3  19   1     2549.82     2373.36    160.41 o 
  -2  19   1     1014.80     1074.13     82.09 o 
  -1  19   1       12.88       83.62     32.88 o 
   0  19   1     1497.46     1521.72    100.66 o 
   1  19   1     5717.40     5983.25    258.06 o 
   2  19   1      883.33      919.73     92.54 o 
   3  19   1     1005.17     1075.46     95.20 o 
   4  19   1     1608.83     1878.11    143.63 o 
   5  19   1      863.89      831.02    129.53 o 
   6  19   1     1015.20      909.46    177.61 o 
  -6  20   1       16.48      218.73    110.30 o 
  -5  20   1       42.41      -68.40     68.40 o 
  -4  20   1      143.54      143.64     68.80 o 
  -3  20   1       92.50      150.79     53.45 o 
  -2  20   1      135.78      150.11     55.86 o 
  -1  20   1      774.79      774.08     68.78 o 
   0  20   1     1913.83     2144.89    135.85 o 
   1  20   1      401.03      376.38     53.96 o 
   2  20   1      188.77      161.48     55.26 o 
   3  20   1     1407.57     1167.73    110.23 o 
   4  20   1     1029.49      985.54    138.71 o 
   5  20   1      390.20      529.21    135.74 o 
   6  20   1        4.66       54.32     89.19 o 
  -6  21   1        7.49       35.31     88.80 o 
  -5  21   1     1180.98     1165.31    190.40 o 
  -4  21   1      583.79      699.04    136.18 o 
  -3  21   1     1937.29     1835.03    154.67 o 
  -2  21   1      317.20      427.37     74.48 o 
  -1  21   1      350.52      397.35     55.39 o 
   0  21   1      496.06      686.24     81.46 o 
   1  21   1     1659.53     1763.55    156.81 o 
   2  21   1       81.04       19.96     48.73 o 
   3  21   1      111.98      282.12     88.15 o 
   4  21   1      307.43      253.02    105.77 o 
   5  21   1       25.17      -22.18     80.43 o 
  -5  22   1        6.47       32.54     86.40 o 
  -4  22   1        0.37      -73.92     73.92 o 
  -3  22   1      123.04       18.06     49.85 o 
  -2  22   1      476.20      594.39     93.56 o 
  -1  22   1       50.04       98.88     47.80 o 
   0  22   1      789.18      855.48     91.65 o 
   1  22   1       74.86      122.54     66.38 o 
   2  22   1       63.37       93.94     56.28 o 
   3  22   1        8.87       65.23     63.04 o 
   4  22   1       85.20       36.32     84.31 o 
   5  22   1       70.56      226.39    260.95 o 
  -5  23   1       59.62       63.25     92.77 o 
  -4  23   1       34.08       19.49     79.77 o 
  -3  23   1      552.54      565.32    118.38 o 
  -2  23   1      365.70      518.60     89.18 o 
  -1  23   1      133.03      141.19    103.43 o 
   0  23   1       22.94       88.38     54.54 o 
   1  23   1     1246.44     1529.35    167.20 o 
   2  23   1      224.81      247.05     83.54 o 
   3  23   1      433.29      722.16    118.19 o 
   4  23   1      160.29      239.66    112.24 o 
  -4  24   1       75.74       75.47     91.84 o 
  -3  24   1      252.76      364.60     99.06 o 
  -2  24   1        6.54       13.77     55.58 o 
  -1  24   1      510.76      754.23    118.20 o 
   0  24   1      921.23     1219.06    146.38 o 
   1  24   1      493.15      709.89    113.14 o 
   2  24   1        6.49      -55.14     70.19 o 
   3  24   1      515.61      551.24    113.59 o 
   4  24   1      375.12      704.04    167.16 o 
  -3  25   1      106.42       68.40     98.67 o 
  -2  25   1      491.51      506.23    117.04 o 
  -1  25   1      974.49     1156.83    146.43 o 
   0  25   1      604.45      671.85    131.82 o 
   1  25   1      233.01      232.86     99.32 o 
   2  25   1      234.72      131.64     94.00 o 
   3  25   1       73.92       44.99     91.16 o 
  -2  26   1      186.51      207.06    109.81 o 
  -1  26   1      515.62      325.23    115.99 o 
   0  26   1       78.89       52.94    117.97 o 
   1  26   1      514.01      610.87    170.75 o 
   2  26   1        0.17       69.58    105.39 o 
  -1  27   1       16.18     -313.76    313.76 o 
   0  27   1      116.91      189.53    118.74 o 
  -9   0   2      189.20      198.61    198.61 o 
  -8   0   2     1436.98     1416.15    133.84 o 
  -7   0   2       48.18      -24.65     61.63 o 
  -6   0   2     1617.11     1754.63    135.93 o 
  -5   0   2     3225.26     3299.27    139.01 o 
  -4   0   2      431.56      600.12     62.76 o 
  -3   0   2     1720.49     1759.54     97.90 o 
  -2   0   2    86371.34    81993.02   2376.43 o 
  -1   0   2    24180.62    24063.03    398.20 o 
   0   0   2    59606.25    48030.47   2180.68 o 
   1   0   2      748.46      673.59     36.80 o 
   2   0   2    30094.63    29383.23    799.55 o 
   3   0   2    28718.27    28306.95    932.14 o 
   4   0   2    32045.34    31894.40   1252.74 o 
   5   0   2      211.98      301.80     47.67 o 
   6   0   2      373.62      467.81     85.20 o 
   7   0   2     7988.83     8223.53    480.49 o 
   8   0   2     1100.46     1162.98    289.11 o 
   9   0   2      144.93     -135.14    135.14 o 
  -9   1   2      287.66      272.11    149.76 o 
  -8   1   2       81.99       87.42     57.11 o 
  -7   1   2      145.54      132.67     37.46 o 
  -6   1   2     9556.03     9399.22    295.92 o 
  -5   1   2      343.38      388.92     36.90 o 
  -4   1   2     3047.98     2995.35     86.22 o 
  -3   1   2    24272.01    24797.69    548.68 o 
  -2   1   2    38924.84    36775.53    646.28 o 
  -1   1   2    35580.92    33973.94    467.43 o 
   0   1   2      901.17     1080.09     27.27 o 
   1   1   2    52143.37    49209.70   1357.92 o 
   2   1   2     6072.25     6006.34    110.49 o 
   3   1   2    33053.77    35608.17   1476.26 o 
   4   1   2       16.26       60.00     34.99 o 
   5   1   2      452.66      456.46     43.12 o 
   6   1   2     2302.46     2258.61    105.37 o 
   7   1   2     1931.54     1883.52    105.03 o 
   8   1   2       18.53       93.86     67.20 o 
   9   1   2       36.86      195.67     88.31 o 
  -9   2   2      179.02      145.76    224.49 o 
  -8   2   2      557.49      620.48     68.71 o 
  -7   2   2     1193.88     1285.21     74.84 o 
  -6   2   2       83.41       92.77     57.28 o 
  -5   2   2     3078.33     3093.27    108.68 o 
  -4   2   2     7600.94     7187.41    163.45 o 
  -3   2   2    12273.94    11921.20    221.29 o 
  -2   2   2     4504.56     4310.59    100.56 o 
  -1   2   2     2693.65     2982.07     39.43 o 
   0   2   2     2317.39     2436.57     49.00 o 
   1   2   2    57978.04    56685.57   1060.14 o 
   2   2   2     1563.75     1714.61     39.52 o 
   3   2   2      934.79     1170.43     77.28 o 
   4   2   2     3223.96     3218.10     89.48 o 
   5   2   2     1061.46     1013.03     54.62 o 
   6   2   2     1172.25     1180.54     71.82 o 
   7   2   2      146.92      132.98     77.90 o 
   8   2   2        0.02       69.30     49.73 o 
   9   2   2       16.68      701.04    430.51 o 
  -9   3   2       44.53       97.11     68.52 o 
  -8   3   2        0.53        5.67     48.41 o 
  -7   3   2      924.21     1040.99     96.08 o 
  -6   3   2     1455.06     1276.66     77.21 o 
  -5   3   2      951.32     1038.69     50.59 o 
  -4   3   2     7128.71     7351.32    168.81 o 
  -3   3   2     2718.31     2890.11     68.48 o 
  -2   3   2     4960.07     5389.35    100.53 o 
  -1   3   2      522.62      552.51     15.30 o 
   0   3   2     3701.27     3672.47     92.34 o 
   1   3   2     8912.83     8921.22    157.90 o 
   2   3   2     7558.64     8056.00    131.35 o 
   3   3   2     1169.20     1044.52     49.13 o 
   4   3   2      124.38      121.90     20.01 o 
   5   3   2        3.44       35.07     25.10 o 
   6   3   2       17.91        0.42     38.58 o 
   7   3   2      181.15      444.29     71.22 o 
   8   3   2       26.46       31.08     66.67 o 
   9   3   2       70.48      -23.25    106.58 o 
  -9   4   2        0.47       33.53     60.52 o 
  -8   4   2     1705.74     1783.24    160.48 o 
  -7   4   2      436.89      521.81     59.95 o 
  -6   4   2      126.51      123.58     32.73 o 
  -5   4   2     1478.78     1477.43     55.92 o 
  -4   4   2    13837.99    13761.66    322.43 o 
  -3   4   2      690.20      666.15     21.49 o 
  -2   4   2    18682.72    17877.63    440.56 o 
  -1   4   2    11494.38    11039.15    151.81 o 
   0   4   2       54.50      148.60     13.02 o 
   1   4   2    37394.63    38309.61    509.02 o 
   2   4   2     2898.38     3301.47     96.61 o 
   3   4   2     4746.32     4743.62     99.95 o 
   4   4   2     2451.68     2238.84     64.90 o 
   5   4   2     6610.52     6580.07    194.77 o 
   6   4   2       99.46      142.74     51.47 o 
   7   4   2     4650.63     4298.91    246.45 o 
   8   4   2      145.88      128.92     67.62 o 
   9   4   2        0.07      -18.77     97.72 o 
  -9   5   2      379.71      211.14     83.32 o 
  -8   5   2      588.59      617.92     95.16 o 
  -7   5   2     1268.52     1262.40     78.28 o 
  -6   5   2     2850.89     2665.58    107.19 o 
  -5   5   2      186.37      209.84     33.28 o 
  -4   5   2    16581.11    17751.47    423.93 o 
  -3   5   2     4030.74     4291.44     81.20 o 
  -2   5   2       60.15       75.97      8.62 o 
  -1   5   2       37.06      137.31     16.72 o 
   0   5   2    45621.45    42467.09   1000.72 o 
   1   5   2     2504.51     2483.91     37.39 o 
   2   5   2     9044.76     9648.79    411.20 o 
   3   5   2     3697.01     3623.42    170.31 o 
   4   5   2       47.55      109.55     42.36 o 
   5   5   2       10.22       61.53     45.97 o 
   6   5   2       42.17       65.29     40.78 o 
   7   5   2      570.19      655.72     87.90 o 
   8   5   2      232.87      234.54     70.59 o 
  -9   6   2        9.20      133.71     75.47 o 
  -8   6   2     1145.86     1176.80    146.22 o 
  -7   6   2     2094.27     2061.50    131.98 o 
  -6   6   2     3897.50     4071.49    147.29 o 
  -5   6   2      258.53      313.22     27.94 o 
  -4   6   2     2105.12     2101.96     62.00 o 
  -3   6   2    11287.26    10915.43    212.59 o 
  -2   6   2    35817.61    36430.47    867.84 o 
  -1   6   2    15171.76    14526.19    445.77 o 
   0   6   2     1368.79     1501.67     35.55 o 
   1   6   2    12965.49    12681.66    208.24 o 
   2   6   2    30645.50    29899.79    797.79 o 
   3   6   2     6339.26     6673.06    397.04 o 
   4   6   2      877.57     1032.79     58.84 o 
   5   6   2      251.12      390.82     50.39 o 
   6   6   2     2167.15     2223.25    141.25 o 
   7   6   2      902.73     1194.41    117.67 o 
   8   6   2      237.96      201.80     71.51 o 
  -9   7   2       85.00      237.94    185.69 o 
  -8   7   2      104.41      -17.27     59.57 o 
  -7   7   2       36.71        3.40     90.28 o 
  -6   7   2     7897.84     7769.38    247.64 o 
  -5   7   2      132.05      114.51     38.12 o 
  -4   7   2     2019.62     1986.95     75.91 o 
  -3   7   2    12034.11    12608.89    262.18 o 
  -2   7   2    11924.37    11437.57    224.20 o 
  -1   7   2    13825.27    14039.17    876.59 o 
   0   7   2     5921.24     6004.96    124.28 o 
   1   7   2     8349.49     8267.94    146.36 o 
   2   7   2     2774.35     2727.78     92.20 o 
   3   7   2    22739.11    26103.54   1969.67 o 
   4   7   2       56.57       73.47     34.00 o 
   5   7   2      214.97      249.03     56.74 o 
   6   7   2      143.61      122.83     58.73 o 
   7   7   2     1175.83     1174.07    129.32 o 
   8   7   2       20.30       10.80     51.32 o 
  -9   8   2      497.74      349.17    103.81 o 
  -8   8   2        9.83      123.18     70.91 o 
  -7   8   2     3106.03     3157.25    236.73 o 
  -6   8   2       54.26      136.82     51.57 o 
  -5   8   2     1711.59     1751.90     63.30 o 
  -4   8   2     1244.56     1211.15     44.44 o 
  -3   8   2    28247.69    27731.04    680.98 o 
  -2   8   2     1346.00     1344.99     53.52 o 
  -1   8   2        5.90       19.84     25.26 o 
   0   8   2    29856.22    29581.07    760.44 o 
   1   8   2    13183.63    12869.28    251.41 o 
   2   8   2      120.83      141.64     19.73 o 
   3   8   2       46.03      145.56     34.77 o 
   4   8   2    13022.37    12558.80    498.32 o 
   5   8   2       55.60       -4.96     43.66 o 
   6   8   2     1961.30     1671.53    120.67 o 
   7   8   2     1008.91     1102.36    115.57 o 
   8   8   2       49.59      174.19     95.17 o 
  -9   9   2      302.08      206.51    113.96 o 
  -8   9   2       20.43       -0.75     64.44 o 
  -7   9   2        8.73      -31.25     80.64 o 
  -6   9   2     5272.88     5375.13    241.83 o 
  -5   9   2     1542.90     1451.66     76.71 o 
  -4   9   2     2972.64     2848.04     79.54 o 
  -3   9   2     9478.23     9711.89    223.56 o 
  -2   9   2    11828.48    11637.09    266.08 o 
  -1   9   2    18247.51    17762.74    474.75 o 
   0   9   2    12235.98    12509.01    309.00 o 
   1   9   2    16669.13    15847.56    376.56 o 
   2   9   2     5371.80     5413.14    156.04 o 
   3   9   2    20709.04    22288.54   1259.87 o 
   4   9   2        0.82      156.57    105.01 o 
   5   9   2      781.52     1000.47    136.57 o 
   6   9   2     1544.01     1698.55    128.53 o 
   7   9   2      802.66      813.63    113.40 o 
   8   9   2       47.19      104.16     83.17 o 
  -9  10   2      362.90      390.01    123.87 o 
  -8  10   2     1848.13     1881.95    201.06 o 
  -7  10   2     1727.48     1838.82    158.87 o 
  -6  10   2      177.42      226.59     56.82 o 
  -5  10   2     4407.18     4308.94    177.55 o 
  -4  10   2    22969.47    22029.67    595.61 o 
  -3  10   2    25846.23    25918.75    695.26 o 
  -2  10   2     8348.83     8399.68    468.51 o 
  -1  10   2    10530.44    10458.76    243.05 o 
   0  10   2    40541.15    40756.07   1276.92 o 
   1  10   2    40122.82    41605.33   1102.78 o 
   2  10   2    13688.09    12111.57    498.59 o 
   3  10   2      289.53      322.95     43.91 o 
   4  10   2     4164.21     4201.06    443.06 o 
   5  10   2     7104.77     7280.56    618.54 o 
   6  10   2     1968.68     1993.15    156.69 o 
   7  10   2      112.35      133.83     61.13 o 
   8  10   2       35.41      104.08     96.78 o 
  -8  11   2      101.17       59.14     71.23 o 
  -7  11   2      440.14      538.58    101.32 o 
  -6  11   2      244.22      483.12     85.83 o 
  -5  11   2        8.55       75.10     34.34 o 
  -4  11   2     4795.86     4584.27    169.60 o 
  -3  11   2     5216.86     5055.59    134.15 o 
  -2  11   2     1462.08     1449.20     53.28 o 
  -1  11   2       77.99       79.26     28.14 o 
   0  11   2    14360.85    14846.83    442.96 o 
   1  11   2     2942.91     2926.08     82.25 o 
   2  11   2     9344.02     8842.98    276.26 o 
   3  11   2      983.37     1115.04     63.89 o 
   4  11   2      502.42      458.80     50.52 o 
   5  11   2     1671.76     1708.36    183.23 o 
   6  11   2     1460.43     1697.62    152.16 o 
   7  11   2      211.74      184.67     64.19 o 
   8  11   2        0.02      -10.50    108.83 o 
  -8  12   2        4.52      -24.20     73.86 o 
  -7  12   2     1490.47     1468.72    173.75 o 
  -6  12   2      663.26      720.01    103.64 o 
  -5  12   2      233.25      284.16     44.46 o 
  -4  12   2       30.93       73.59     37.04 o 
  -3  12   2    13313.19    13704.72    775.55 o 
  -2  12   2      769.68      771.95     46.64 o 
  -1  12   2    20950.13    20590.40    572.61 o 
   0  12   2     1439.52     1364.00     71.43 o 
   1  12   2     1686.62     1623.20     59.57 o 
   2  12   2     3897.98     3965.61    233.15 o 
   3  12   2     7759.02     7235.31    262.70 o 
   4  12   2      172.54      377.29    107.45 o 
   5  12   2      388.44      489.87     89.36 o 
   6  12   2     1792.75     2125.88    163.04 o 
   7  12   2        0.19       87.88     69.55 o 
   8  12   2      225.10      273.37    230.77 o 
  -8  13   2       76.07        5.37     65.26 o 
  -7  13   2     1457.38     1109.54    145.91 o 
  -6  13   2        0.17       81.43     60.41 o 
  -5  13   2      217.62      152.63     40.97 o 
  -4  13   2     1755.48     1744.45     99.71 o 
  -3  13   2      656.92      625.39     43.02 o 
  -2  13   2     1838.13     1781.78     99.92 o 
  -1  13   2     1360.45     1299.80     57.47 o 
   0  13   2       75.43      138.99     48.02 o 
   1  13   2      764.06      833.55     43.88 o 
   2  13   2     2980.61     2815.62    221.97 o 
   3  13   2       34.09      104.90     35.05 o 
   4  13   2     2633.53     2820.65    142.88 o 
   5  13   2      734.22      626.85     90.70 o 
   6  13   2       69.15       65.06     64.52 o 
   7  13   2        1.41       18.15     65.21 o 
  -8  14   2      165.03      227.71    151.62 o 
  -7  14   2      280.78      246.60     88.92 o 
  -6  14   2      788.57      783.06    115.58 o 
  -5  14   2       31.65      220.10    124.43 o 
  -4  14   2       25.93       74.42     64.24 o 
  -3  14   2     1743.61     1589.09     67.82 o 
  -2  14   2      599.09      688.16     46.30 o 
  -1  14   2      165.59      313.58     32.81 o 
   0  14   2      115.83      127.91     34.18 o 
   1  14   2        0.93       -6.01     27.48 o 
   2  14   2      237.09      343.32     45.51 o 
   3  14   2      157.24      239.18     37.46 o 
   4  14   2        8.55      -44.56     44.56 o 
   5  14   2      270.71      447.46     89.37 o 
   6  14   2        0.40      176.18    169.59 o 
   7  14   2       73.46       26.70     80.16 o 
  -8  15   2       47.62      168.44     97.58 o 
  -7  15   2        3.23      -60.13     70.44 o 
  -6  15   2      529.63      906.15    161.48 o 
  -5  15   2       17.57       43.81     57.92 o 
  -4  15   2      520.92      478.66     60.64 o 
  -3  15   2     1314.79     1298.86     65.61 o 
  -2  15   2      971.44     1006.27     59.76 o 
  -1  15   2     1951.35     2062.34     85.94 o 
   0  15   2     2954.11     3033.16    115.68 o 
   1  15   2     1117.73     1161.02     70.05 o 
   2  15   2       39.81      167.37     57.89 o 
   3  15   2     2926.12     2903.00    157.24 o 
   4  15   2      344.64      417.55     59.93 o 
   5  15   2      321.86      498.25     94.31 o 
   6  15   2        4.79      103.01     67.55 o 
   7  15   2      121.28      213.98    108.69 o 
  -7  16   2      942.29     1016.02    162.71 o 
  -6  16   2       75.07       27.04     67.59 o 
  -5  16   2     1891.96     1936.00    191.94 o 
  -4  16   2     3163.40     2827.04    161.58 o 
  -3  16   2    12089.48    11655.42    499.92 o 
  -2  16   2      230.49      287.50     42.47 o 
  -1  16   2        7.27      101.62     62.00 o 
   0  16   2    13511.15    14728.58    679.85 o 
   1  16   2     5657.30     5951.44    289.64 o 
   2  16   2     2840.74     2690.18    135.49 o 
   3  16   2      424.98      420.25     74.52 o 
   4  16   2     2422.70     2346.62    154.61 o 
   5  16   2       35.28      108.69     64.56 o 
   6  16   2     1650.19     1590.72    163.22 o 
   7  16   2        0.37       48.75     88.37 o 
  -7  17   2       75.80      147.26     93.31 o 
  -6  17   2      525.37      702.47    123.37 o 
  -5  17   2      537.69      630.65    108.60 o 
  -4  17   2       85.76       82.87     47.41 o 
  -3  17   2     3614.23     3357.54    185.46 o 
  -2  17   2     1759.78     1927.73    138.05 o 
  -1  17   2       36.68       -1.08     29.35 o 
   0  17   2     1644.80     1832.70    100.37 o 
   1  17   2    10355.60    11184.29    559.49 o 
   2  17   2      666.05      608.07     78.91 o 
   3  17   2      373.89      482.68     66.31 o 
   4  17   2     2395.55     2322.56    152.94 o 
   5  17   2     1318.74     1482.73    168.18 o 
   6  17   2      793.28      887.54    289.73 o 
   7  17   2       19.88      254.55    165.58 o 
  -7  18   2      143.18      125.19    100.73 o 
  -6  18   2        2.54      -42.91     66.77 o 
  -5  18   2      665.43      613.99    110.14 o 
  -4  18   2     1311.16     1159.49     96.36 o 
  -3  18   2      667.04      673.23     95.32 o 
  -2  18   2      488.46      504.10     63.76 o 
  -1  18   2     5357.54     5708.35    314.30 o 
   0  18   2     4955.36     5860.44    345.61 o 
   1  18   2     1530.22     1544.11    110.74 o 
   2  18   2      281.88      168.16     61.68 o 
   3  18   2     3360.77     3328.60    191.88 o 
   4  18   2     3298.10     3224.94    248.09 o 
   5  18   2      470.91      708.80    127.58 o 
   6  18   2        3.37      210.77    252.70 o 
  -6  19   2      376.56      400.88    106.76 o 
  -5  19   2     2072.62     1682.01    183.75 o 
  -4  19   2      405.43      427.27     91.52 o 
  -3  19   2     1253.07     1280.32    116.55 o 
  -2  19   2     6263.24     5995.08    255.50 o 
  -1  19   2     5206.90     5403.26    239.79 o 
   0  19   2       81.11      126.23     40.15 o 
   1  19   2      818.30      753.12     72.90 o 
   2  19   2     8579.71     8659.63    499.94 o 
   3  19   2     1738.66     1999.44    142.79 o 
   4  19   2     1001.46      922.78    132.07 o 
   5  19   2      114.28      201.64    105.31 o 
   6  19   2      604.16      672.89    161.57 o 
  -6  20   2        0.82      -76.32     77.32 o 
  -5  20   2       49.35       48.48     66.62 o 
  -4  20   2     1152.42     1286.58    139.37 o 
  -3  20   2      268.73      298.02     65.22 o 
  -2  20   2      960.98      889.59     74.79 o 
  -1  20   2     3384.74     3389.54    175.61 o 
   0  20   2      288.84      503.60     62.87 o 
   1  20   2     1634.08     2035.84    149.36 o 
   2  20   2        5.87      -18.54     58.08 o 
   3  20   2      712.18      727.29    108.72 o 
   4  20   2      191.33      154.13     72.94 o 
   5  20   2      757.83      681.50    151.48 o 
   6  20   2       90.27       81.24     96.15 o 
  -6  21   2       68.28       -4.07     78.61 o 
  -5  21   2      807.86      802.51    135.32 o 
  -4  21   2        0.21      -65.95     72.63 o 
  -3  21   2       32.72       80.93     53.31 o 
  -2  21   2     1469.77     1506.18    133.38 o 
  -1  21   2     1822.29     1984.46    129.31 o 
   0  21   2      572.52      657.58     78.43 o 
   1  21   2      405.99      645.89     91.86 o 
   2  21   2     1182.62     1230.12    142.90 o 
   3  21   2      267.21      361.21    112.05 o 
   4  21   2     1140.78     1195.97    175.56 o 
   5  21   2      112.77      149.63    102.16 o 
  -5  22   2      353.71      272.78     96.59 o 
  -4  22   2      329.76      342.10     89.76 o 
  -3  22   2       63.60      -40.19     70.39 o 
  -2  22   2        7.94      -60.22     60.22 o 
  -1  22   2      302.61      358.37     68.05 o 
   0  22   2      216.62      307.05     58.87 o 
   1  22   2       87.79      177.34     76.11 o 
   2  22   2      156.00      204.49     78.12 o 
   3  22   2      266.39      444.28    149.29 o 
   4  22   2       68.63      135.03     97.39 o 
   5  22   2        1.58      100.60    153.58 o 
  -5  23   2     1672.87     1431.62    233.68 o 
  -4  23   2      446.31      456.87    125.95 o 
  -3  23   2      856.11      785.27    130.50 o 
  -2  23   2      111.80       58.18     58.60 o 
  -1  23   2     2094.30     2221.34    188.85 o 
   0  23   2      973.66     1132.69    130.02 o 
   1  23   2     1395.02     1418.75    162.74 o 
   2  23   2      320.04      432.67    101.10 o 
   3  23   2      184.29      138.02     79.14 o 
   4  23   2      672.21      901.33    182.91 o 
  -4  24   2        0.17     -120.26    120.26 o 
  -3  24   2        2.12      -31.03     66.10 o 
  -2  24   2     1177.08     1240.94    165.00 o 
  -1  24   2       99.39      119.11     69.74 o 
   0  24   2      823.04      845.38    113.69 o 
   1  24   2       10.59       26.05     67.06 o 
   2  24   2      126.60       28.94     71.13 o 
   3  24   2       42.66      291.07     98.43 o 
   4  24   2      290.62      291.52    161.55 o 
  -3  25   2      431.09      448.65    161.23 o 
  -2  25   2      536.45      514.82    119.19 o 
  -1  25   2      191.02      119.01     91.39 o 
   0  25   2       46.70       50.61     94.22 o 
   1  25   2      768.56      892.40    154.16 o 
   2  25   2      337.86      283.76    104.07 o 
   3  25   2      590.69      820.96    175.95 o 
  -2  26   2       92.91       87.01    134.46 o 
  -1  26   2      279.31      -49.91    131.70 o 
   0  26   2      817.65     1075.32    208.91 o 
   1  26   2      698.19      628.87    137.81 o 
   2  26   2       47.75      -57.96     80.39 o 
  -9   1   3       62.56       58.46    225.90 o 
  -8   1   3      235.53      280.02     44.03 o 
  -7   1   3      103.80       97.11     38.70 o 
  -6   1   3     3381.99     3465.58    143.44 o 
  -5   1   3      861.44      931.62     42.54 o 
  -4   1   3      321.22      313.33     25.91 o 
  -3   1   3      647.34      662.47     47.58 o 
  -2   1   3     8348.28     8428.83    257.29 o 
  -1   1   3     1105.81     1341.49     50.94 o 
   0   1   3     8572.06     8470.63    280.43 o 
   1   1   3    25894.88    26412.23    497.84 o 
   2   1   3        3.56       30.88     21.34 o 
   3   1   3     4107.68     4095.56     98.63 o 
   4   1   3      680.01      805.53     49.11 o 
   5   1   3      622.80      743.43     69.19 o 
   6   1   3       69.29      204.56     59.50 o 
   7   1   3     1671.91     1602.13     98.59 o 
   8   1   3       86.29       77.87     65.34 o 
  -9   2   3       10.43       17.39     70.97 o 
  -8   2   3      832.10      894.77     89.21 o 
  -7   2   3     1315.06     1297.21     68.12 o 
  -6   2   3     4397.70     4140.99    141.09 o 
  -5   2   3     2087.72     2191.55     73.36 o 
  -4   2   3    20947.75    20717.91    483.20 o 
  -3   2   3     5785.69     5863.44    111.15 o 
  -2   2   3     3145.02     3471.48     63.79 o 
  -1   2   3    32098.78    33159.39    485.53 o 
   0   2   3     4158.91     4380.89     88.00 o 
   1   2   3    18988.13    19983.29    322.24 o 
   2   2   3     7785.89     8787.55    425.48 o 
   3   2   3     4035.67     4094.87    110.37 o 
   4   2   3     1797.45     2050.85     80.89 o 
   5   2   3    13855.00    13593.10    450.90 o 
   6   2   3      113.35      178.93     44.91 o 
   7   2   3     1322.51     1264.97    135.30 o 
   8   2   3        1.05       85.42     71.74 o 
  -9   3   3      479.17      479.99    144.42 o 
  -8   3   3       23.60       78.87     50.24 o 
  -7   3   3      356.86      384.92     42.81 o 
  -6   3   3     4566.87     4478.26    161.70 o 
  -5   3   3      148.52      143.83     35.80 o 
  -4   3   3     3293.56     3138.93     74.54 o 
  -3   3   3     2770.20     2840.40     55.38 o 
  -2   3   3    10617.67    10769.23    234.43 o 
  -1   3   3     2036.08     1841.58     47.22 o 
   0   3   3    19688.34    19315.06    325.49 o 
   1   3   3    21596.74    20677.21    362.49 o 
   2   3   3     5073.01     5454.25    238.99 o 
   3   3   3     7799.33     7842.52    221.17 o 
   4   3   3      202.12      280.24     34.86 o 
   5   3   3      799.46      852.72     54.83 o 
   6   3   3     1234.79     1293.41     76.99 o 
   7   3   3     1535.65     1614.11    132.09 o 
   8   3   3       37.74       94.98     59.35 o 
  -9   4   3      214.72      252.54    102.17 o 
  -8   4   3      465.83      441.06     85.04 o 
  -7   4   3      183.80      272.74     41.68 o 
  -6   4   3        3.58      -23.51     23.51 o 
  -5   4   3     4176.94     4213.49    116.31 o 
  -4   4   3    15020.21    15715.80    368.47 o 
  -3   4   3    16206.45    16578.49    277.78 o 
  -2   4   3        9.86      -10.34     16.28 o 
  -1   4   3     8299.42     8034.48    154.39 o 
   0   4   3    44741.12    41807.70   1094.70 o 
   1   4   3    23880.29    22869.24    455.52 o 
   2   4   3    14280.13    15560.48    324.63 o 
   3   4   3     1030.46     1027.60     49.51 o 
   4   4   3     8105.50     8081.65    456.60 o 
   5   4   3     9966.05     9489.66    281.12 o 
   6   4   3     1015.95     1037.89     85.26 o 
   7   4   3       12.33       19.46     65.19 o 
   8   4   3      228.76      214.43     71.55 o 
  -9   5   3        0.52       54.98     64.79 o 
  -8   5   3      595.15      534.41     99.71 o 
  -7   5   3       15.01       25.99     44.48 o 
  -6   5   3     1829.81     1799.34     84.04 o 
  -5   5   3     1086.98     1088.14     46.60 o 
  -4   5   3      172.69      236.35     20.95 o 
  -3   5   3     2780.70     2838.17     46.95 o 
  -2   5   3     9403.20     8797.29    233.78 o 
  -1   5   3     2440.19     2538.87     47.48 o 
   0   5   3     1124.85     1140.27     39.87 o 
   1   5   3    20317.33    19803.76    286.84 o 
   2   5   3      509.34      506.24     34.69 o 
   3   5   3     4220.98     4212.37    189.19 o 
   4   5   3        5.98       21.62     24.01 o 
   5   5   3     1691.72     1686.46     84.06 o 
   6   5   3      140.76      126.35     46.76 o 
   7   5   3     1398.22     1493.26    134.40 o 
   8   5   3        2.61       36.21     54.61 o 
  -9   6   3       37.59       11.59     62.51 o 
  -8   6   3       84.05       38.15     74.02 o 
  -7   6   3     1357.84     1433.96    101.73 o 
  -6   6   3     1442.53     1435.07     71.17 o 
  -5   6   3        4.03       41.92     28.77 o 
  -4   6   3      203.05      256.46     32.50 o 
  -3   6   3    14773.93    14520.75    255.44 o 
  -2   6   3      532.70      514.25     33.15 o 
  -1   6   3     6045.18     6269.74    107.02 o 
   0   6   3    10400.35    10473.32    297.05 o 
   1   6   3     4299.15     4440.06     70.95 o 
   2   6   3      209.25      200.48     13.10 o 
   3   6   3      776.05      732.64     63.37 o 
   4   6   3     6545.97     6921.24    567.04 o 
   5   6   3      262.51      474.62     81.44 o 
   6   6   3      339.04      382.55     61.96 o 
   7   6   3      564.80      529.41     80.55 o 
   8   6   3      122.04      100.53     73.12 o 
  -9   7   3      787.71      770.24    132.55 o 
  -8   7   3       45.80       79.01     64.13 o 
  -7   7   3      884.63      857.35    105.59 o 
  -6   7   3     6831.00     6748.21    266.50 o 
  -5   7   3     2755.07     2619.88     81.31 o 
  -4   7   3     7478.50     7354.38    165.96 o 
  -3   7   3      452.30      360.05     27.56 o 
  -2   7   3    23110.72    21001.07    765.28 o 
  -1   7   3     8211.92     8275.73    185.17 o 
   0   7   3    16548.71    16416.35    357.97 o 
   1   7   3     3275.83     3124.27     83.07 o 
   2   7   3     5473.93     5391.15    112.65 o 
   3   7   3    10810.40    11408.50    344.31 o 
   4   7   3     1401.62     1730.43    139.73 o 
   5   7   3      697.38      765.54     83.32 o 
   6   7   3     1114.36     1184.77    102.20 o 
   7   7   3      807.14      845.14     99.89 o 
   8   7   3       57.92       33.64     68.31 o 
  -9   8   3      299.22      644.09    127.11 o 
  -8   8   3      881.98     1041.00    139.42 o 
  -7   8   3      721.88      841.79    108.35 o 
  -6   8   3      235.90      263.08     49.23 o 
  -5   8   3     4086.59     3983.48    114.38 o 
  -4   8   3    20990.41    20672.23    501.35 o 
  -3   8   3    13245.73    13575.54    394.83 o 
  -2   8   3      569.07      557.16     37.48 o 
  -1   8   3     7548.56     7907.26    419.47 o 
   0   8   3    47480.04    47329.93   1339.04 o 
   1   8   3    25540.37    24198.47    515.81 o 
   2   8   3     9776.45     9735.26    204.29 o 
   3   8   3     1522.15     1593.79     72.01 o 
   4   8   3     9786.58    11325.30    912.20 o 
   5   8   3     6690.34     7461.71    574.59 o 
   6   8   3     2142.41     2374.12    184.03 o 
   7   8   3        4.23      -20.91     49.46 o 
   8   8   3      348.36      435.96    123.97 o 
  -9   9   3        9.56       47.91     77.88 o 
  -8   9   3      371.28      354.92     87.17 o 
  -7   9   3       55.32      122.25     67.50 o 
  -6   9   3     1304.92     1079.28    111.47 o 
  -5   9   3      371.22      420.71     34.16 o 
  -4   9   3     1016.81     1002.55     66.80 o 
  -3   9   3     6281.42     6179.50    142.58 o 
  -2   9   3      647.93      660.28     40.22 o 
  -1   9   3      130.72      215.74     18.40 o 
   0   9   3     2935.48     2999.04     84.48 o 
   1   9   3     8778.35     8774.19    189.60 o 
   2   9   3       98.86      114.74     15.87 o 
   3   9   3     5772.08     6128.43    202.93 o 
   4   9   3       90.30      121.85     39.93 o 
   5   9   3      557.70      771.90     72.93 o 
   6   9   3      269.34      346.18    100.86 o 
   7   9   3     1023.79      964.53    130.76 o 
   8   9   3        4.65      -62.31     73.38 o 
  -9  10   3      367.87      354.74    107.44 o 
  -8  10   3       27.90       15.90     61.23 o 
  -7  10   3     1491.60     1497.89    155.61 o 
  -6  10   3      526.03      611.39     88.84 o 
  -5  10   3     3268.43     2946.67    183.23 o 
  -4  10   3       31.43       25.12     43.50 o 
  -3  10   3    24708.69    23865.96    637.28 o 
  -2  10   3       58.98      112.27     45.21 o 
  -1  10   3       93.78      141.93     19.25 o 
   0  10   3    15633.56    16005.39    463.93 o 
   1  10   3    10515.71    10198.65    238.27 o 
   2  10   3     2057.87     2160.38    108.81 o 
   3  10   3      557.59      581.73     45.33 o 
   4  10   3     7146.62     7461.03    389.06 o 
   5  10   3      413.51      507.92     78.39 o 
   6  10   3     1619.15     1651.10    188.47 o 
   7  10   3       96.82      202.49    113.60 o 
   8  10   3      109.93       27.94     87.83 o 
  -8  11   3      227.76      300.62     94.09 o 
  -7  11   3      897.09      860.42    120.49 o 
  -6  11   3     2059.34     1936.96    165.55 o 
  -5  11   3     1115.88      977.95     89.22 o 
  -4  11   3     8820.91     8055.69    213.06 o 
  -3  11   3        9.46       -5.20     28.29 o 
  -2  11   3     1205.35     1279.07     94.33 o 
  -1  11   3     2502.36     2457.31     76.71 o 
   0  11   3     9759.74     9724.38    291.01 o 
   1  11   3      348.98      391.75     26.86 o 
   2  11   3      479.85      566.19     39.20 o 
   3  11   3     3131.81     3156.79    134.39 o 
   4  11   3        3.43       -2.70     28.59 o 
   5  11   3        9.64       25.37     36.71 o 
   6  11   3       10.28       39.84     97.18 o 
   7  11   3      156.50      139.81     72.92 o 
   8  11   3      386.80      340.53    123.32 o 
  -8  12   3      282.49      350.44    106.76 o 
  -7  12   3      184.31      197.69     77.63 o 
  -6  12   3       13.96       68.67     52.63 o 
  -5  12   3     1303.03     1381.09    121.17 o 
  -4  12   3     1361.04     1550.84     61.25 o 
  -3  12   3     1655.56     1740.20     67.73 o 
  -2  12   3      255.37      264.68     41.86 o 
  -1  12   3     2986.36     2935.48     88.83 o 
   0  12   3     5958.95     5882.40    188.32 o 
   1  12   3     4117.44     4013.62    129.68 o 
   2  12   3       33.43       78.82     35.19 o 
   3  12   3      782.07      786.52     64.02 o 
   4  12   3     2608.96     2810.15    146.40 o 
   5  12   3      849.39      847.26     86.35 o 
   6  12   3      267.94      335.63     86.04 o 
   7  12   3       52.70        5.55    101.15 o 
  -8  13   3      157.47      169.93     87.36 o 
  -7  13   3       40.11      210.08    108.52 o 
  -6  13   3     2996.82     2843.40    227.86 o 
  -5  13   3       95.34      284.12     68.09 o 
  -4  13   3      936.85      848.05     44.39 o 
  -3  13   3     1180.72     1129.58     72.76 o 
  -2  13   3     3879.42     3741.21    147.54 o 
  -1  13   3      632.52      632.06     50.31 o 
   0  13   3     4615.06     4454.14    158.43 o 
   1  13   3     2534.68     2478.35     98.05 o 
   2  13   3       19.29      -18.86     27.59 o 
   3  13   3     3574.08     3780.12    255.12 o 
   4  13   3      240.50      220.44     60.74 o 
   5  13   3        1.54      -29.69     52.86 o 
   6  13   3        0.28       51.60     86.61 o 
   7  13   3      301.09      260.92     86.45 o 
  -8  14   3        1.12       33.61     72.90 o 
  -7  14   3      324.04      341.18     95.62 o 
  -6  14   3      131.17      285.41    129.25 o 
  -5  14   3     3650.47     3377.12    220.98 o 
  -4  14   3      953.73      864.90     68.68 o 
  -3  14   3     9590.91     9335.97    299.88 o 
  -2  14   3     1651.13     1581.87    115.93 o 
  -1  14   3      368.82      323.01     36.09 o 
   0  14   3    14116.53    14265.63    510.12 o 
   1  14   3     5002.90     5032.98    192.18 o 
   2  14   3      793.36      716.30     60.77 o 
   3  14   3      145.53      211.58     45.76 o 
   4  14   3     5354.44     5335.54    259.77 o 
   5  14   3       72.66       -0.04     49.13 o 
   6  14   3     1843.48     1898.33    189.46 o 
   7  14   3       26.08       82.56    113.08 o 
  -8  15   3       15.85       68.34     80.13 o 
  -7  15   3      444.20      345.63     87.03 o 
  -6  15   3      226.40      168.04     72.64 o 
  -5  15   3       11.68       82.05     64.74 o 
  -4  15   3     1036.82     1058.47    236.43 o 
  -3  15   3      222.50      210.01     31.38 o 
  -2  15   3      277.70      252.69     44.84 o 
  -1  15   3      479.32      465.30     41.24 o 
   0  15   3     3270.41     3193.81    193.67 o 
   1  15   3     1508.17     1587.00     85.88 o 
   2  15   3      944.03      947.84     69.42 o 
   3  15   3       39.17      104.92     38.16 o 
   4  15   3      283.26      361.22     78.40 o 
   5  15   3       17.84       46.31     61.94 o 
   6  15   3       74.36       51.48     65.05 o 
   7  15   3       10.13      -94.63     96.16 o 
  -7  16   3       32.69      213.00    159.18 o 
  -6  16   3      101.38      184.92     84.66 o 
  -5  16   3       79.46       61.09     57.80 o 
  -4  16   3      492.23      630.20    173.44 o 
  -3  16   3      165.44      298.26     39.66 o 
  -2  16   3       79.23      118.29     75.63 o 
  -1  16   3      805.91      806.64     57.47 o 
   0  16   3     2283.66     2168.51    120.50 o 
   1  16   3      465.73      553.91     59.89 o 
   2  16   3       63.25      101.57     58.34 o 
   3  16   3     1116.07     1237.64     94.36 o 
   4  16   3     1261.86     1188.08    115.67 o 
   5  16   3      214.07      421.59    127.17 o 
   6  16   3        0.36      -58.88     70.78 o 
   7  16   3      268.44      268.80    120.90 o 
  -7  17   3       35.02       76.95    134.19 o 
  -6  17   3       96.09      113.27     81.05 o 
  -5  17   3      746.70      833.21    121.76 o 
  -4  17   3      141.58       37.48     52.17 o 
  -3  17   3        3.79        3.97     32.34 o 
  -2  17   3      734.40      831.77     97.19 o 
  -1  17   3      630.75      721.92     66.90 o 
   0  17   3      442.97      644.05     53.03 o 
   1  17   3       15.04       64.50     43.66 o 
   2  17   3     3645.22     3783.13    197.15 o 
   3  17   3       75.66      150.07     62.76 o 
   4  17   3       33.10       71.15     59.45 o 
   5  17   3      136.90      255.81     67.75 o 
   6  17   3      832.49      800.95    111.29 o 
  -7  18   3      113.41      249.34    114.87 o 
  -6  18   3      183.27      196.21    163.45 o 
  -5  18   3      726.88      947.68    134.07 o 
  -4  18   3      538.72      600.81     87.41 o 
  -3  18   3      272.59      315.51     59.58 o 
  -2  18   3     2719.72     2420.18    143.44 o 
  -1  18   3        1.86        2.44     29.98 o 
   0  18   3      166.79      202.72     97.54 o 
   1  18   3      135.80      155.73     34.76 o 
   2  18   3      708.36      667.50     79.61 o 
   3  18   3      161.27       55.11     99.01 o 
   4  18   3      651.24      638.36    105.19 o 
   5  18   3       74.34      140.73    129.37 o 
   6  18   3      164.17      199.20    111.71 o 
  -6  19   3      225.59      207.07    109.03 o 
  -5  19   3      365.78      558.29    119.39 o 
  -4  19   3      234.31      292.08    136.01 o 
  -3  19   3     1014.38     1031.66    100.82 o 
  -2  19   3     1971.83     1924.30    136.03 o 
  -1  19   3     1682.41     1626.93    107.90 o 
   0  19   3       55.15      238.28     59.99 o 
   1  19   3       89.95       64.85     40.07 o 
   2  19   3     1925.42     2325.84    187.26 o 
   3  19   3      471.99      549.48     87.87 o 
   4  19   3      599.38      782.88    120.14 o 
   5  19   3       40.17      198.36     92.42 o 
   6  19   3      100.57      138.71    104.54 o 
  -6  20   3     1038.41     1067.02    198.69 o 
  -5  20   3      222.99       94.69     74.14 o 
  -4  20   3       81.40      205.74     77.67 o 
  -3  20   3      406.92      535.78    109.43 o 
  -2  20   3      541.63      496.62     78.24 o 
  -1  20   3      123.00      153.77     59.33 o 
   0  20   3      154.76      438.23     78.08 o 
   1  20   3        7.48      101.96     72.84 o 
   2  20   3        1.72       12.23     52.61 o 
   3  20   3      190.99      288.44     85.34 o 
   4  20   3       61.51       -5.40     59.16 o 
   5  20   3       27.28       -5.39     67.18 o 
  -6  21   3      111.54       61.62     90.17 o 
  -5  21   3     1094.52     1139.14    164.94 o 
  -4  21   3      115.54      144.88     74.31 o 
  -3  21   3       74.92      180.93    145.96 o 
  -2  21   3      698.05      633.95     90.63 o 
  -1  21   3     3071.25     3283.57    216.32 o 
   0  21   3        8.86       16.68     65.24 o 
   1  21   3       20.11      -49.95     58.35 o 
   2  21   3     2255.77     2308.83    210.32 o 
   3  21   3      981.11      986.40    138.34 o 
   4  21   3      111.09      149.85     80.88 o 
   5  21   3       39.55      -41.91    103.09 o 
  -5  22   3      156.92      106.63     83.36 o 
  -4  22   3      323.03      252.22     90.54 o 
  -3  22   3        3.37      121.43     73.39 o 
  -2  22   3      841.05      869.80    102.81 o 
  -1  22   3        3.78       -2.67     42.81 o 
   0  22   3       54.11      177.25     62.90 o 
   1  22   3       65.16      172.35     73.69 o 
   2  22   3      269.97      289.62     88.91 o 
   3  22   3       12.22      -68.80     68.80 o 
   4  22   3      248.04      386.52    126.12 o 
  -5  23   3       10.69      -98.48     98.48 o 
  -4  23   3      138.39      133.07     80.57 o 
  -3  23   3       18.87       92.09     91.52 o 
  -2  23   3       12.11      -40.83    105.37 o 
  -1  23   3       97.55      -10.41     46.92 o 
   0  23   3      158.49      236.59     91.02 o 
   1  23   3      229.52      324.34    169.92 o 
   2  23   3       32.21       37.11     67.30 o 
   3  23   3       36.59       65.64     73.52 o 
   4  23   3       46.89       30.55     87.42 o 
  -4  24   3      286.05      227.54     98.25 o 
  -3  24   3      796.73      772.34    194.72 o 
  -2  24   3      456.99      460.75    108.15 o 
  -1  24   3       35.13      -22.01     68.72 o 
   0  24   3      420.28      572.91    128.37 o 
   1  24   3      304.52      313.29    103.81 o 
   2  24   3      184.89      237.79     93.99 o 
   3  24   3      100.23       41.42     75.24 o 
  -3  25   3      878.01      680.14    178.18 o 
  -2  25   3     2517.41     3352.18    810.45 o 
  -1  25   3     2970.08     3665.77    585.03 o 
   0  25   3       87.94      254.68     98.55 o 
   1  25   3      334.44      514.19    117.40 o 
   2  25   3     2947.66     3058.98    313.15 o 
  -2  26   3      206.64      438.06    338.23 o 
  -1  26   3      592.40      897.75    279.45 o 
   0  26   3      341.90      399.71    151.93 o 
   1  26   3      499.12      748.30    196.80 o 
  -9   0   4      134.43      135.22    173.61 o 
  -8   0   4      180.25      298.15     94.65 o 
  -7   0   4     3567.89     4066.63    320.22 o 
  -6   0   4    11082.98    10766.33    469.99 o 
  -5   0   4      185.11      258.25     68.84 o 
  -4   0   4      413.20      435.27     33.11 o 
  -3   0   4    66471.14    61930.46   2209.70 o 
  -2   0   4     3965.24     3957.62    146.22 o 
  -1   0   4    26557.98    28658.56   1012.69 o 
   0   0   4      790.43      812.72     42.58 o 
   1   0   4    34363.32    33139.84    994.17 o 
   2   0   4     4988.01     4950.70    191.36 o 
   3   0   4    15476.52    14621.17    493.24 o 
   4   0   4      627.98      575.91     60.14 o 
   5   0   4      463.79      336.77     54.85 o 
   6   0   4      492.10      426.65     73.12 o 
   7   0   4      242.58      316.26     82.96 o 
   8   0   4        3.30        9.08     98.42 o 
  -9   1   4      129.95      171.68     88.75 o 
  -8   1   4      170.52      275.37     52.67 o 
  -7   1   4      208.46      196.87     43.32 o 
  -6   1   4     4003.01     4040.84    162.52 o 
  -5   1   4        3.07        7.55     25.77 o 
  -4   1   4       13.67       39.77     47.01 o 
  -3   1   4     5662.19     5603.19    139.16 o 
  -2   1   4    11284.50    11098.34    220.21 o 
  -1   1   4     1888.00     1961.31     65.72 o 
   0   1   4     2540.58     2670.61     52.78 o 
   1   1   4    19800.67    20427.86    444.48 o 
   2   1   4     6218.58     6038.66    184.78 o 
   3   1   4     9101.92     9133.91    248.24 o 
   4   1   4        0.08       68.28     29.10 o 
   5   1   4     4127.10     4246.08    155.14 o 
   6   1   4      552.21      558.77     53.76 o 
   7   1   4     1915.89     1632.39    126.44 o 
   8   1   4       99.23      275.59     91.93 o 
  -9   2   4      187.05      176.42     99.58 o 
  -8   2   4      249.25      325.22     57.32 o 
  -7   2   4       18.44       23.40     28.27 o 
  -6   2   4     1149.58     1158.65     99.25 o 
  -5   2   4     6523.44     6354.04    189.66 o 
  -4   2   4     7169.15     7024.11    176.06 o 
  -3   2   4     3239.10     3100.44     69.42 o 
  -2   2   4     4090.17     4382.45     73.31 o 
  -1   2   4    32419.73    34037.94    686.37 o 
   0   2   4    27848.92    29935.38    581.37 o 
   1   2   4     4106.20     4230.90    106.78 o 
   2   2   4      221.36      242.07     16.59 o 
   3   2   4     8042.14     8718.72    554.69 o 
   4   2   4     3968.92     3629.96    110.76 o 
   5   2   4     1630.94     1616.36     81.83 o 
   6   2   4       37.10       40.66     47.72 o 
   7   2   4      327.30      453.44     71.95 o 
   8   2   4      173.00      245.78    101.34 o 
  -9   3   4      114.59      -11.14    122.62 o 
  -8   3   4       83.82       48.19     44.38 o 
  -7   3   4     5764.76     5440.21    244.88 o 
  -6   3   4      453.65      428.15     39.36 o 
  -5   3   4     4406.65     4239.90    124.54 o 
  -4   3   4     1900.32     2139.78     66.22 o 
  -3   3   4     9604.76     9039.86    151.79 o 
  -2   3   4     8032.07     7953.67    174.13 o 
  -1   3   4    37299.99    37566.20    767.90 o 
   0   3   4     2419.98     2409.00     36.49 o 
   1   3   4       47.89      104.30     23.97 o 
   2   3   4     3134.04     2966.32     65.33 o 
   3   3   4     1585.79     1514.94     63.68 o 
   4   3   4      436.69      432.65     39.61 o 
   5   3   4     1917.41     1713.20     85.70 o 
   6   3   4      126.74      140.37     37.38 o 
   7   3   4      238.24      290.37     64.78 o 
   8   3   4      208.00      119.71     88.28 o 
  -9   4   4        3.23       11.00     82.11 o 
  -8   4   4       51.67      136.40     77.72 o 
  -7   4   4     3326.81     3465.99    180.61 o 
  -6   4   4    12908.64    12607.06    382.61 o 
  -5   4   4     2446.94     2512.56     83.10 o 
  -4   4   4    10399.10     9643.57    226.93 o 
  -3   4   4    23219.41    23959.90    674.92 o 
  -2   4   4    11428.29    11443.00    267.22 o 
  -1   4   4    57674.49    57546.25   1310.25 o 
   0   4   4     7808.26     7255.84    242.85 o 
   1   4   4     1667.40     1713.19     58.27 o 
   2   4   4      528.91      595.85     26.59 o 
   3   4   4    28247.63    29288.45    776.94 o 
   4   4   4      296.99      317.18     38.98 o 
   5   4   4     2634.87     2437.07    163.93 o 
   6   4   4      605.91      670.73     72.35 o 
   7   4   4       73.98      112.09     53.66 o 
   8   4   4       11.13      -37.05     78.48 o 
  -9   5   4      817.31      634.58    153.80 o 
  -8   5   4        4.36        3.52     59.28 o 
  -7   5   4     1140.23     1297.32     95.34 o 
  -6   5   4     2425.82     2346.77    120.05 o 
  -5   5   4     1315.33     1230.20     67.09 o 
  -4   5   4     3794.06     3862.55    121.57 o 
  -3   5   4     1945.51     1991.47     65.12 o 
  -2   5   4     5774.17     5728.21    140.50 o 
  -1   5   4     1060.50     1210.42     29.40 o 
   0   5   4     9097.23     8384.84    291.25 o 
   1   5   4     1524.13     1505.77     90.47 o 
   2   5   4        9.94       28.42     26.74 o 
   3   5   4     3155.49     2953.77     78.51 o 
   4   5   4       61.92       84.73     26.19 o 
   5   5   4       95.89      122.31     71.26 o 
   6   5   4        1.94      -38.95     39.37 o 
   7   5   4      756.04      909.37    110.09 o 
   8   5   4      111.73      113.56     73.30 o 
  -9   6   4        8.05      -75.77     85.58 o 
  -8   6   4       13.62       -1.54     81.27 o 
  -7   6   4      241.34      335.80     59.41 o 
  -6   6   4      611.26      623.98     78.31 o 
  -5   6   4      295.61      330.48     62.70 o 
  -4   6   4       21.57       27.42     29.27 o 
  -3   6   4      152.43      247.80     30.70 o 
  -2   6   4     4457.10     4138.02    110.76 o 
  -1   6   4    12563.18    12476.95    238.35 o 
   0   6   4     4379.71     4158.48    143.86 o 
   1   6   4      383.02      398.50     37.96 o 
   2   6   4     7604.78     7460.93    164.77 o 
   3   6   4     3053.69     2846.95     74.63 o 
   4   6   4     7218.45     7819.79    495.04 o 
   5   6   4      570.47      673.10    102.99 o 
   6   6   4        0.31      328.67     69.83 o 
   7   6   4      821.17      610.14     89.06 o 
   8   6   4      555.56      524.87    128.80 o 
  -9   7   4        1.43       28.47     78.73 o 
  -8   7   4      719.94      740.59    110.54 o 
  -7   7   4        3.34       86.65     59.65 o 
  -6   7   4     2292.78     2080.37    106.13 o 
  -5   7   4     1068.65     1024.22     70.10 o 
  -4   7   4      627.89      773.04     51.44 o 
  -3   7   4     4222.98     4167.88    130.18 o 
  -2   7   4    18549.53    18262.40    382.30 o 
  -1   7   4     2256.81     2289.06     51.60 o 
   0   7   4       62.72       97.03     23.19 o 
   1   7   4    22242.92    22206.96    598.89 o 
   2   7   4      748.27      699.95     21.54 o 
   3   7   4     2254.71     2202.95     60.49 o 
   4   7   4      306.85      365.72     44.71 o 
   5   7   4     3249.09     3692.33    233.85 o 
   6   7   4      246.90      356.53     81.24 o 
   7   7   4      944.88     1070.17    147.04 o 
   8   7   4      247.00      434.75    110.06 o 
  -9   8   4      301.16      236.39    123.38 o 
  -8   8   4      240.01      184.50     76.27 o 
  -7   8   4      550.50      659.26     98.50 o 
  -6   8   4     1044.00      950.59     68.55 o 
  -5   8   4    10515.46     9936.92    360.63 o 
  -4   8   4     1359.46     1418.55     80.35 o 
  -3   8   4    23065.59    22563.11    706.20 o 
  -2   8   4     1651.80     1559.35     44.67 o 
  -1   8   4     3753.58     3493.05     78.61 o 
   0   8   4    30317.14    28391.94   1046.79 o 
   1   8   4    18391.54    16777.90    498.08 o 
   2   8   4      830.97      764.60     38.88 o 
   3   8   4       10.47       26.67     41.22 o 
   4   8   4    12717.62    12539.51    445.77 o 
   5   8   4       44.26       86.73     42.77 o 
   6   8   4      904.68      848.16     85.52 o 
   7   8   4      156.38      167.88     79.47 o 
   8   8   4      228.54      331.47    111.27 o 
  -9   9   4      654.72      641.73    129.10 o 
  -8   9   4       88.57      108.31     72.21 o 
  -7   9   4      365.42      384.06     90.47 o 
  -6   9   4     6940.05     6584.08    287.57 o 
  -5   9   4     3872.19     3686.36    163.09 o 
  -4   9   4      390.50      322.63     38.01 o 
  -3   9   4     5954.46     5338.61    226.52 o 
  -2   9   4    59903.79    57918.96   1688.18 o 
  -1   9   4     9536.28    10114.67    495.87 o 
   0   9   4    12336.46    11900.22    324.54 o 
   1   9   4    21425.86    20806.56    457.90 o 
   2   9   4    10817.74    10338.92    220.04 o 
   3   9   4    15134.26    15060.35    488.79 o 
   4   9   4     1632.66     1607.17     85.85 o 
   5   9   4      669.05      632.48     59.50 o 
   6   9   4      313.41      364.20     82.25 o 
   7   9   4     1524.13     1500.70    171.30 o 
   8   9   4       17.07      114.23     84.18 o 
  -9  10   4       19.80       30.16     82.14 o 
  -8  10   4      134.67      267.70     87.74 o 
  -7  10   4      231.16      354.19     98.61 o 
  -6  10   4      653.25      738.24     98.93 o 
  -5  10   4     7738.83     7894.09    312.86 o 
  -4  10   4     4970.29     4963.59    187.29 o 
  -3  10   4     1414.47     1207.55     67.70 o 
  -2  10   4     5208.46     5106.76    139.38 o 
  -1  10   4    22262.11    21445.58    541.63 o 
   0  10   4    28928.33    29571.84    886.00 o 
   1  10   4    13016.20    12981.22    347.72 o 
   2  10   4      556.04      526.11     35.58 o 
   3  10   4    10012.27    10462.69    353.75 o 
   4  10   4    11447.80    11974.60    634.94 o 
   5  10   4     5167.97     5007.83    233.18 o 
   6  10   4        5.38      -49.59     67.62 o 
   7  10   4      604.06      732.84    126.12 o 
  -8  11   4      549.57      590.44    117.41 o 
  -7  11   4      210.03      185.70     75.10 o 
  -6  11   4      300.70      265.79     70.75 o 
  -5  11   4     2027.81     1923.28    110.47 o 
  -4  11   4      278.11      285.18     41.84 o 
  -3  11   4       17.25       42.80     25.41 o 
  -2  11   4      367.20      393.93     30.41 o 
  -1  11   4     6774.46     6237.12    164.68 o 
   0  11   4        5.51       -8.72     17.27 o 
   1  11   4     4745.05     4646.99    117.99 o 
   2  11   4      669.23      798.73     79.38 o 
   3  11   4      362.25      383.78     52.10 o 
   4  11   4      424.45      632.08     75.62 o 
   5  11   4      828.41      642.96     91.96 o 
   6  11   4       58.61       90.96     67.14 o 
   7  11   4       91.13       -5.35     62.17 o 
  -8  12   4      152.30      167.40     84.22 o 
  -7  12   4      113.13      -30.41     73.97 o 
  -6  12   4       90.00      245.39     72.46 o 
  -5  12   4      665.72      751.47     90.49 o 
  -4  12   4     1465.23     1331.70     75.59 o 
  -3  12   4     1242.81     1084.85     55.62 o 
  -2  12   4     4268.29     4407.52    196.30 o 
  -1  12   4       62.12       91.25     25.51 o 
   0  12   4     1542.21     1674.91     79.15 o 
   1  12   4     2038.45     1905.66     84.89 o 
   2  12   4     4418.85     4126.77    140.71 o 
   3  12   4       11.62       -5.34     38.42 o 
   4  12   4     5847.02     6413.95    410.84 o 
   5  12   4        0.25      -52.11     53.67 o 
   6  12   4      198.35      225.97    104.35 o 
   7  12   4      209.72      235.03     89.53 o 
  -8  13   4      141.54      190.48     88.31 o 
  -7  13   4     1990.28     1828.94    199.87 o 
  -6  13   4      354.78      587.25    100.32 o 
  -5  13   4      411.19      507.85     84.47 o 
  -4  13   4     5998.78     5542.10    222.05 o 
  -3  13   4     5815.53     5338.77    195.00 o 
  -2  13   4       20.54       63.89     35.80 o 
  -1  13   4       57.74      106.05     36.82 o 
   0  13   4    11533.89    11769.70    405.80 o 
   1  13   4     1701.46     1623.91     64.43 o 
   2  13   4     1113.58     1094.37     66.16 o 
   3  13   4      760.96      674.28     82.09 o 
   4  13   4     1268.47     1447.38    147.27 o 
   5  13   4       99.46      218.83    114.46 o 
   6  13   4      169.85      255.73    139.78 o 
   7  13   4       61.00      160.76     84.80 o 
  -8  14   4       53.08      -23.32     74.18 o 
  -7  14   4      101.76       80.40     73.06 o 
  -6  14   4      716.05      723.69    114.64 o 
  -5  14   4     1339.05     1274.95    130.85 o 
  -4  14   4      462.17      375.91     49.77 o 
  -3  14   4       23.62       83.10     37.59 o 
  -2  14   4     1138.52     1143.51     64.19 o 
  -1  14   4     2691.10     2412.07     91.79 o 
   0  14   4     1092.21     1125.34     72.61 o 
   1  14   4        9.16       40.14     37.56 o 
   2  14   4      264.70      309.96     61.93 o 
   3  14   4        4.94      104.79     45.62 o 
   4  14   4       15.18      -13.13     66.38 o 
   5  14   4       43.85      134.04     67.51 o 
   6  14   4        2.96      -57.32     66.23 o 
   7  14   4      152.61      160.41     91.85 o 
  -8  15   4     1041.74     1078.90    174.47 o 
  -7  15   4      265.92      212.72     87.20 o 
  -6  15   4     1373.39     1232.10    146.77 o 
  -5  15   4      523.71      499.95     91.67 o 
  -4  15   4     2203.38     2168.65    251.94 o 
  -3  15   4     5274.36     4680.63    168.57 o 
  -2  15   4     8978.39     8682.49    301.30 o 
  -1  15   4      479.37      428.99     44.60 o 
   0  15   4      306.75      377.15     49.79 o 
   1  15   4     9182.47     8735.80    284.42 o 
   2  15   4     2348.85     2371.73    164.15 o 
   3  15   4      439.31      798.39    136.17 o 
   4  15   4       76.44       90.43     71.54 o 
   5  15   4      525.43      583.17     93.55 o 
   6  15   4        8.20       16.51     62.50 o 
   7  15   4      167.92       45.11    111.24 o 
  -7  16   4      290.95      287.38     98.48 o 
  -6  16   4      251.61      227.26     83.18 o 
  -5  16   4     4216.45     4553.81    499.91 o 
  -4  16   4        0.24      -43.79     60.38 o 
  -3  16   4     1120.78     1060.32     72.29 o 
  -2  16   4     5581.58     5356.04    201.56 o 
  -1  16   4     3392.83     3471.78    146.30 o 
   0  16   4     7838.86     8114.08    340.96 o 
   1  16   4     1742.09     1595.44    107.84 o 
   2  16   4      659.65      495.11     71.89 o 
   3  16   4      346.94      398.92     88.07 o 
   4  16   4     5619.36     5437.31    341.09 o 
   5  16   4      321.37      360.74     93.73 o 
   6  16   4       83.86      138.92    117.31 o 
  -7  17   4      446.18      489.55    125.85 o 
  -6  17   4      928.37     1030.95    161.31 o 
  -5  17   4      636.47      744.32    124.01 o 
  -4  17   4     2201.04     1912.85    155.89 o 
  -3  17   4      380.86      542.49     60.87 o 
  -2  17   4     1355.33     1399.93     85.58 o 
  -1  17   4      844.28      728.74     59.89 o 
   0  17   4     5873.55     6455.77    300.03 o 
   1  17   4      294.51      257.44     54.18 o 
   2  17   4        4.18      -54.86     54.86 o 
   3  17   4     1155.42     1395.96    156.46 o 
   4  17   4      545.53      543.80     99.85 o 
   5  17   4      107.27      298.77    121.22 o 
   6  17   4      108.91      -77.54     77.54 o 
  -7  18   4      422.23      746.23    158.94 o 
  -6  18   4      255.40      230.41     99.70 o 
  -5  18   4       33.19      159.02     81.39 o 
  -4  18   4     1335.54     1303.00    141.34 o 
  -3  18   4     1687.69     1810.49    153.10 o 
  -2  18   4      795.67      821.18     64.70 o 
  -1  18   4       89.57       49.94     33.97 o 
   0  18   4     2462.98     2484.21    155.23 o 
   1  18   4      538.86      585.83     89.85 o 
   2  18   4      390.45      415.32     91.39 o 
   3  18   4      156.08      294.98     91.76 o 
   4  18   4      298.84      365.34     99.50 o 
   5  18   4      111.53      -16.92     76.44 o 
   6  18   4        0.08       33.13     90.27 o 
  -6  19   4       29.80       -7.52     74.83 o 
  -5  19   4      882.79      898.80    134.41 o 
  -4  19   4      192.84      206.05     74.28 o 
  -3  19   4     1993.01     1796.10    127.91 o 
  -2  19   4     2449.19     2465.82    137.69 o 
  -1  19   4     3061.15     3166.26    159.18 o 
   0  19   4     1004.86      948.01     96.25 o 
   1  19   4     1135.11     1211.37    131.94 o 
   2  19   4     5126.28     5808.33    415.38 o 
   3  19   4      620.21      706.14    113.47 o 
   4  19   4       24.27      292.69    112.31 o 
   5  19   4      257.67      285.60     99.51 o 
  -6  20   4       62.47       14.27     72.84 o 
  -5  20   4      101.69      151.42     82.82 o 
  -4  20   4     3470.96     3412.79    287.67 o 
  -3  20   4      323.75      248.76     80.11 o 
  -2  20   4      478.66      441.83     64.45 o 
  -1  20   4     1726.66     1637.48    114.05 o 
   0  20   4     2541.44     2833.34    181.05 o 
   1  20   4     1351.83     1746.48    182.31 o 
   2  20   4      512.42      560.69    110.69 o 
   3  20   4      618.45      700.70    118.56 o 
   4  20   4        0.36       12.59     63.87 o 
   5  20   4      653.10      848.36    152.65 o 
  -6  21   4       28.34      -23.34     74.90 o 
  -5  21   4        3.79       49.14     71.57 o 
  -4  21   4     1680.66     1674.22    188.59 o 
  -3  21   4     2955.81     2817.09    232.99 o 
  -2  21   4     1057.52     1063.84     96.39 o 
  -1  21   4      775.94      870.79     85.61 o 
   0  21   4     1783.98     2297.94    223.41 o 
   1  21   4      687.41      711.86    125.72 o 
   2  21   4     2257.89     2178.55    209.79 o 
   3  21   4      189.94      303.84    104.08 o 
   4  21   4        0.14      141.95     81.35 o 
   5  21   4       73.33       29.17    108.58 o 
  -5  22   4      373.12      285.59    103.33 o 
  -4  22   4        0.47       45.01     69.43 o 
  -3  22   4      271.34      345.43     95.20 o 
  -2  22   4     1471.62     1371.24    157.00 o 
  -1  22   4      523.48      690.17     99.08 o 
   0  22   4      169.22      145.36    107.91 o 
   1  22   4        5.97      129.96    243.53 o 
   2  22   4       10.50       98.94     74.16 o 
   3  22   4       70.43      241.08     89.50 o 
   4  22   4       21.68      -92.09     93.49 o 
  -5  23   4      114.32       50.75    108.73 o 
  -4  23   4        0.57       49.30     77.30 o 
  -3  23   4       28.39       77.28     71.32 o 
  -2  23   4       58.71        7.37     94.54 o 
  -1  23   4      243.17      233.01     70.75 o 
   0  23   4      131.46      249.12     83.48 o 
   1  23   4      151.60      221.34     87.29 o 
   2  23   4      896.94     1048.65    157.85 o 
   3  23   4      106.59      240.17     95.59 o 
  -4  24   4       67.45       46.52    159.29 o 
  -3  24   4       13.75     -102.42    105.76 o 
  -2  24   4     1020.95      747.49    167.69 o 
  -1  24   4       35.11      -68.48    130.60 o 
   0  24   4       36.55       36.66     68.45 o 
   1  24   4       31.31      104.01     77.47 o 
   2  24   4      644.63      589.42    210.27 o 
   3  24   4        2.69       32.55     75.87 o 
  -3  25   4      132.96       35.65     97.53 o 
  -2  25   4      928.36      832.76    472.93 o 
  -1  25   4        8.30      140.18    154.11 o 
   0  25   4        0.86       81.26     88.61 o 
   1  25   4      768.80      767.43    143.54 o 
   2  25   4      267.32      157.27     91.51 o 
  -2  26   4       99.60      -50.00    194.74 o 
  -1  26   4      267.02      249.51    184.21 o 
   0  26   4     1356.76     1350.89    317.13 o 
  -9   1   5      582.87      567.34    128.58 o 
  -8   1   5       74.63      104.73     61.34 o 
  -7   1   5     2895.60     3075.31    151.44 o 
  -6   1   5      254.05      388.58     37.73 o 
  -5   1   5     1542.18     1553.97     59.54 o 
  -4   1   5     3672.77     3882.57    103.09 o 
  -3   1   5    13269.55    14113.10    332.87 o 
  -2   1   5     4192.39     4250.94     96.91 o 
  -1   1   5      971.99     1058.96     33.97 o 
   0   1   5    12587.45    13325.88    336.62 o 
   1   1   5        3.42       37.47     14.50 o 
   2   1   5     4504.07     4520.40    115.70 o 
   3   1   5        8.39       15.00     23.96 o 
   4   1   5       40.68       21.99     41.47 o 
   5   1   5      400.51      561.27     50.04 o 
   6   1   5      397.63      408.37     47.58 o 
   7   1   5      140.30      166.14     59.88 o 
   8   1   5      269.43      260.48    121.90 o 
  -9   2   5       66.25      248.83    121.48 o 
  -8   2   5     1400.42     1343.72    139.69 o 
  -7   2   5     2344.59     2380.42    163.05 o 
  -6   2   5    14546.49    14296.08    488.88 o 
  -5   2   5     1403.43     1344.11     75.01 o 
  -4   2   5      574.04      575.14     41.67 o 
  -3   2   5    56052.66    51169.04   1411.81 o 
  -2   2   5    32632.75    32457.21    952.01 o 
  -1   2   5     3590.08     3714.49     74.62 o 
   0   2   5     1933.46     1994.83     45.95 o 
   1   2   5    46351.20    43489.57   1079.23 o 
   2   2   5     6695.75     6630.23    151.63 o 
   3   2   5    18056.81    20325.83   1151.45 o 
   4   2   5     2358.63     2385.10    133.43 o 
   5   2   5      872.93     1065.76     80.92 o 
   6   2   5     3828.94     3665.62    173.04 o 
   7   2   5      556.67      641.58     86.85 o 
   8   2   5       29.60       49.68     84.53 o 
  -9   3   5      400.91      414.49    127.65 o 
  -8   3   5       11.47      -15.92     41.79 o 
  -7   3   5     1439.29     1440.92    102.82 o 
  -6   3   5      736.77      973.07    121.41 o 
  -5   3   5       31.75      108.06     41.44 o 
  -4   3   5      771.70      747.51     39.16 o 
  -3   3   5      814.56      823.94     39.73 o 
  -2   3   5     9138.04     9659.46    177.03 o 
  -1   3   5     5216.29     5890.22    119.48 o 
   0   3   5    10870.00    11412.56    225.67 o 
   1   3   5     5742.09     5850.50    153.34 o 
   2   3   5      958.17      986.93     34.79 o 
   3   3   5      671.87      674.93     35.19 o 
   4   3   5      474.80      589.67     69.74 o 
   5   3   5     2919.63     3442.34    176.25 o 
   6   3   5        0.90       -2.21     40.23 o 
   7   3   5      651.03      630.28     94.82 o 
   8   3   5       76.09       48.04    173.84 o 
  -9   4   5       48.84       19.12     67.49 o 
  -8   4   5      141.31      118.01     48.12 o 
  -7   4   5      554.54      575.19     67.87 o 
  -6   4   5      781.80      739.67     61.71 o 
  -5   4   5       59.24      128.63     31.40 o 
  -4   4   5      424.46      415.84     40.54 o 
  -3   4   5     8102.68     8300.33    237.42 o 
  -2   4   5     3346.96     3162.80    105.25 o 
  -1   4   5     6321.89     6686.42    131.75 o 
   0   4   5      419.55      467.20     31.13 o 
   1   4   5      753.89      694.80     23.03 o 
   2   4   5     6063.40     5918.23    126.38 o 
   3   4   5     6676.50     6456.95    167.33 o 
   4   4   5     1287.81     1307.58     64.03 o 
   5   4   5       93.35       92.11     35.52 o 
   6   4   5      738.82     1102.98    206.96 o 
   7   4   5      696.93      854.93    172.39 o 
   8   4   5      308.29      105.62    108.90 o 
  -9   5   5      347.46      337.37    173.06 o 
  -8   5   5       32.52       46.08     54.13 o 
  -7   5   5     2466.15     2534.05    144.53 o 
  -6   5   5        5.31       28.94     34.33 o 
  -5   5   5       13.29      115.06     44.75 o 
  -4   5   5      513.10      541.64     46.49 o 
  -3   5   5     8337.48     8260.00    244.44 o 
  -2   5   5      259.62      297.51     27.59 o 
  -1   5   5     2624.44     2850.19     62.72 o 
   0   5   5     2266.06     2262.76     69.11 o 
   1   5   5      894.14     1112.53     60.46 o 
   2   5   5     3542.39     3571.41    111.12 o 
   3   5   5      938.88      887.11     39.99 o 
   4   5   5      109.53      165.31     64.38 o 
   5   5   5      706.59      825.34     71.53 o 
   6   5   5      203.48      264.84     66.32 o 
   7   5   5       24.39       65.07    129.20 o 
   8   5   5      388.12      491.96    167.66 o 
  -9   6   5      100.01      242.40    107.22 o 
  -8   6   5      297.53      203.51     71.71 o 
  -7   6   5      423.91      519.17     68.38 o 
  -6   6   5     3684.22     3765.25    176.25 o 
  -5   6   5     3573.10     3360.76    145.73 o 
  -4   6   5       59.44      167.68     59.71 o 
  -3   6   5    31175.78    31805.22   1049.49 o 
  -2   6   5      450.08      654.99     37.14 o 
  -1   6   5      620.93      761.83     33.94 o 
   0   6   5     2692.57     2668.99     93.24 o 
   1   6   5    30619.80    30945.34   1117.97 o 
   2   6   5        4.76       31.25     12.09 o 
   3   6   5     2017.61     1851.53     59.95 o 
   4   6   5     5714.26     5237.20    213.90 o 
   5   6   5     1089.42     1256.20     96.99 o 
   6   6   5      569.30      868.46     80.79 o 
   7   6   5       68.77     1430.22    834.08 o 
   8   6   5      318.51      331.29    137.57 o 
  -9   7   5      442.69      577.94    146.36 o 
  -8   7   5      280.77      456.43     97.64 o 
  -7   7   5      229.15      304.38     57.89 o 
  -6   7   5     2467.74     2354.23    134.27 o 
  -5   7   5       53.41      -20.41     39.90 o 
  -4   7   5       46.33       28.33     41.25 o 
  -3   7   5      976.49      955.82     54.10 o 
  -2   7   5     9498.27     8661.21    370.47 o 
  -1   7   5     1805.65     2039.87     49.42 o 
   0   7   5     1951.34     1965.29     83.10 o 
   1   7   5     8760.78     8728.02    240.70 o 
   2   7   5     6373.81     6751.17    209.07 o 
   3   7   5     4819.62     4357.80    112.76 o 
   4   7   5      744.24      693.73     56.36 o 
   5   7   5     2205.76     2363.02    229.01 o 
   6   7   5      324.93      488.18     95.35 o 
   7   7   5     1060.26     1274.20    155.28 o 
   8   7   5        0.16       50.75    108.94 o 
  -9   8   5      131.15      148.63    104.80 o 
  -8   8   5      175.89      307.27     86.96 o 
  -7   8   5      131.73      142.01     63.58 o 
  -6   8   5      114.28      191.60     47.23 o 
  -5   8   5        0.46       -1.39     33.39 o 
  -4   8   5      280.83      372.68     41.64 o 
  -3   8   5     1697.14     1726.08     78.84 o 
  -2   8   5     3234.21     3054.39     68.35 o 
  -1   8   5     3396.38     3175.31     81.08 o 
   0   8   5      618.80      700.52     60.25 o 
   1   8   5     1190.47     1083.91     52.05 o 
   2   8   5     2142.99     1915.06     97.11 o 
   3   8   5     6915.83     6516.79    302.07 o 
   4   8   5     1240.94     1295.94     71.04 o 
   5   8   5        3.66      -65.64     65.64 o 
   6   8   5      568.17      722.49    108.10 o 
   7   8   5      987.02     1155.46    154.18 o 
  -9   9   5        3.36      140.39    104.35 o 
  -8   9   5      483.58      681.38    118.32 o 
  -7   9   5      936.68      943.34    126.71 o 
  -6   9   5       29.59       23.80     33.44 o 
  -5   9   5     3834.96     3689.78    167.60 o 
  -4   9   5     1061.10     1062.74     66.81 o 
  -3   9   5      795.66      782.20     54.54 o 
  -2   9   5        7.66       64.09     23.89 o 
  -1   9   5    17692.65    17631.85    424.91 o 
   0   9   5      118.24      237.12     59.67 o 
   1   9   5     2913.77     3051.54    105.37 o 
   2   9   5      217.41      273.82     36.29 o 
   3   9   5     3093.42     3179.75    184.74 o 
   4   9   5      608.54      686.65     84.51 o 
   5   9   5     2400.19     2643.16    225.93 o 
   6   9   5      108.93      191.16     72.68 o 
   7   9   5        3.41      210.00     86.63 o 
  -9  10   5       23.62      153.45    144.89 o 
  -8  10   5       12.54       77.89     73.28 o 
  -7  10   5      114.08      188.89     91.58 o 
  -6  10   5      738.49      767.93     82.37 o 
  -5  10   5     2154.60     2329.33    130.93 o 
  -4  10   5     1104.11     1156.14    105.11 o 
  -3  10   5      935.45      843.12     58.15 o 
  -2  10   5     2716.24     2602.43    166.27 o 
  -1  10   5      522.33      553.33     32.73 o 
   0  10   5      377.96      380.36     24.34 o 
   1  10   5     2762.30     2651.91    102.36 o 
   2  10   5     3265.83     2931.13    194.21 o 
   3  10   5       81.98      114.79     49.56 o 
   4  10   5     4472.70     4511.97    269.69 o 
   5  10   5       18.92       22.49     55.19 o 
   6  10   5       44.86       23.51     60.61 o 
   7  10   5      103.84       26.08     76.05 o 
  -8  11   5        6.64       56.48     72.45 o 
  -7  11   5       77.34       41.43    109.79 o 
  -6  11   5     2226.00     2089.30    182.86 o 
  -5  11   5      930.38      916.68     95.14 o 
  -4  11   5      507.39      523.25     68.99 o 
  -3  11   5       25.51      131.67     47.04 o 
  -2  11   5    11313.21    10975.15    298.24 o 
  -1  11   5     2468.10     2345.50     70.64 o 
   0  11   5     5957.13     5690.90    227.28 o 
   1  11   5     2238.43     2155.91     94.46 o 
   2  11   5     2072.14     2118.72    137.52 o 
   3  11   5     4973.45     5068.91    273.36 o 
   4  11   5     1791.84     1677.84    142.32 o 
   5  11   5      126.24      267.63    109.33 o 
   6  11   5       39.53      -44.94     65.72 o 
   7  11   5      916.95      964.33    151.06 o 
  -8  12   5       54.57        6.54     64.73 o 
  -7  12   5        3.59      -65.44     71.57 o 
  -6  12   5     1009.08      890.06    117.19 o 
  -5  12   5     1039.73      811.02     69.40 o 
  -4  12   5      160.28      185.97     49.52 o 
  -3  12   5      225.13      271.89     42.93 o 
  -2  12   5      509.69      526.95     41.78 o 
  -1  12   5       20.79       85.11     49.04 o 
   0  12   5       93.70      128.74     26.52 o 
   1  12   5      309.99      343.62     37.56 o 
   2  12   5       41.14        7.32     69.99 o 
   3  12   5      740.69      789.80     90.95 o 
   4  12   5      145.19      260.29     80.57 o 
   5  12   5        1.44      -45.86     60.90 o 
   6  12   5       48.14       63.33     59.16 o 
   7  12   5      444.26      370.29     97.20 o 
  -8  13   5      951.59      947.67    162.97 o 
  -7  13   5       16.53      -60.82     71.82 o 
  -6  13   5       87.29       67.27     61.58 o 
  -5  13   5     1508.93     1389.94     91.50 o 
  -4  13   5     4637.54     3818.96    239.46 o 
  -3  13   5      657.67      717.26     64.10 o 
  -2  13   5      469.16      477.71     38.15 o 
  -1  13   5     3590.38     3498.31    117.55 o 
   0  13   5     2960.54     3072.83    117.47 o 
   1  13   5     1911.05     2164.19     97.87 o 
   2  13   5      158.10      109.42     49.48 o 
   3  13   5      373.40      413.19     74.35 o 
   4  13   5      502.06      843.89    133.47 o 
   5  13   5      965.01     1103.59    122.60 o 
   6  13   5       65.65       14.46     63.05 o 
   7  13   5        0.32      130.68     85.19 o 
  -8  14   5      111.73      106.27     88.04 o 
  -7  14   5      303.77      435.68    106.95 o 
  -6  14   5       85.04      127.31     72.23 o 
  -5  14   5      775.46     1021.56    122.54 o 
  -4  14   5     2182.61     2391.50    132.94 o 
  -3  14   5      106.48      143.02     46.39 o 
  -2  14   5     4558.18     4284.06    154.21 o 
  -1  14   5      794.64      838.52     78.99 o 
   0  14   5       32.68       87.43     25.30 o 
   1  14   5      196.45      212.07     64.27 o 
   2  14   5     6958.34     6899.21    369.63 o 
   3  14   5       42.15       77.59     80.87 o 
   4  14   5     2360.29     2572.23    213.37 o 
   5  14   5      170.11      215.41     70.25 o 
   6  14   5      138.75      240.45     92.93 o 
  -8  15   5       31.49      172.66     97.00 o 
  -7  15   5       41.04       92.05     93.62 o 
  -6  15   5     1195.76      980.86    137.70 o 
  -5  15   5     3325.78     3410.23    254.72 o 
  -4  15   5     1023.64     1036.70    125.93 o 
  -3  15   5      532.41      720.60     70.29 o 
  -2  15   5     8830.72     8308.32    281.81 o 
  -1  15   5     4766.75     4856.36    175.67 o 
   0  15   5     6537.14     7030.32    299.58 o 
   1  15   5        5.50       55.88     39.93 o 
   2  15   5     1219.15     1187.30    109.66 o 
   3  15   5     3993.26     4179.13    281.49 o 
   4  15   5     2648.83     2995.38    259.60 o 
   5  15   5       65.94       22.43     70.02 o 
   6  15   5        7.86       59.19     80.43 o 
  -7  16   5      178.09      283.24    120.34 o 
  -6  16   5     1065.92     1104.00    147.46 o 
  -5  16   5      275.90      181.09     80.44 o 
  -4  16   5      203.12      186.87     48.01 o 
  -3  16   5     2778.94     2808.63    141.34 o 
  -2  16   5     1615.95     1571.42     90.23 o 
  -1  16   5      565.40      529.10     50.03 o 
   0  16   5      275.41      353.82     72.04 o 
   1  16   5     2803.42     2728.74    187.84 o 
   2  16   5      320.20      435.86     81.65 o 
   3  16   5      244.35      271.15     68.54 o 
   4  16   5      229.25      232.87    108.87 o 
   5  16   5      149.95      202.66     84.41 o 
   6  16   5       67.28       -9.68    105.31 o 
  -7  17   5       26.73       90.38     79.79 o 
  -6  17   5       11.57       97.52     83.81 o 
  -5  17   5      939.92     1201.81    169.15 o 
  -4  17   5     1043.34     1160.71    146.58 o 
  -3  17   5       52.64       43.99     67.49 o 
  -2  17   5      127.87      191.78     50.76 o 
  -1  17   5     3378.63     3197.68    138.63 o 
   0  17   5       58.11        9.19     60.99 o 
   1  17   5      968.62     1116.94    112.62 o 
   2  17   5      284.59      236.28     84.88 o 
   3  17   5      193.24      115.30     83.26 o 
   4  17   5        9.62       56.07     92.96 o 
   5  17   5       36.26      -42.86     68.62 o 
   6  17   5      248.02      333.78    108.18 o 
  -7  18   5      362.35      702.60    163.42 o 
  -6  18   5      228.41      188.15     97.01 o 
  -5  18   5       49.46       81.24     68.77 o 
  -4  18   5     3864.33     3616.05    273.41 o 
  -3  18   5       82.84      273.36    147.05 o 
  -2  18   5     1109.98     1058.59     74.92 o 
  -1  18   5      119.33      132.31     39.24 o 
   0  18   5     1551.88     1535.26    128.68 o 
   1  18   5      289.94      684.77    144.40 o 
   2  18   5     3292.08     3452.00    262.92 o 
   3  18   5      153.97       99.93     69.78 o 
   4  18   5       59.23      230.11     97.84 o 
   5  18   5      335.60      435.47    112.49 o 
  -6  19   5      195.23      109.41     81.29 o 
  -5  19   5      969.72     1015.24    145.91 o 
  -4  19   5     1554.92     1490.70    160.68 o 
  -3  19   5     2015.18     1980.73    166.77 o 
  -2  19   5      651.14      595.10     74.02 o 
  -1  19   5      303.61      250.99     48.24 o 
   0  19   5     5720.63     6291.91    387.88 o 
   1  19   5      261.61      363.27     90.32 o 
   2  19   5      114.18      257.77     73.48 o 
   3  19   5      763.04      895.50    136.18 o 
   4  19   5      968.83      908.43    144.44 o 
   5  19   5       40.31      -38.01     73.92 o 
  -6  20   5      430.87      609.36    189.89 o 
  -5  20   5      139.05       97.28     77.48 o 
  -4  20   5      245.19      358.20     90.40 o 
  -3  20   5     1287.03     1517.38    207.83 o 
  -2  20   5     2262.17     2214.53    155.34 o 
  -1  20   5      715.31      684.67     84.40 o 
   0  20   5       47.77       47.65     69.57 o 
   1  20   5     1005.50      943.56    122.02 o 
   2  20   5     1231.02     1267.70    179.52 o 
   3  20   5      163.51      168.77     88.35 o 
   4  20   5        0.32      -70.64     82.65 o 
   5  20   5       62.46      134.23     89.13 o 
  -5  21   5       57.47      216.36    168.49 o 
  -4  21   5       53.21       82.95     68.70 o 
  -3  21   5        1.31      -53.45     58.81 o 
  -2  21   5      528.65      507.60    112.53 o 
  -1  21   5      217.55      217.32     64.46 o 
   0  21   5      379.93      325.09     85.30 o 
   1  21   5       18.91      -15.11     69.66 o 
   2  21   5       17.64       36.31     70.95 o 
   3  21   5       11.03      -54.59     73.97 o 
   4  21   5      309.99      273.33    131.90 o 
  -5  22   5       88.59      141.09     86.53 o 
  -4  22   5      724.26      683.18    272.83 o 
  -3  22   5      147.04      168.10     86.26 o 
  -2  22   5       77.50      226.51    114.26 o 
  -1  22   5      315.25      441.97    163.36 o 
   0  22   5      281.15      329.89     92.60 o 
   1  22   5        5.69      221.28    105.88 o 
   2  22   5      292.09      430.70    145.37 o 
   3  22   5      581.94      766.15    140.83 o 
   4  22   5        1.12        6.28     95.25 o 
  -4  23   5      228.17      202.89    123.42 o 
  -3  23   5      197.94        9.26     84.36 o 
  -2  23   5      259.16      354.86    173.16 o 
  -1  23   5      251.85      215.20    133.23 o 
   0  23   5      706.36      800.92    150.86 o 
   1  23   5      119.85       51.17    108.08 o 
   2  23   5        6.30       74.02     83.76 o 
   3  23   5      127.71       51.95     75.95 o 
  -4  24   5      698.09      515.11    165.58 o 
  -3  24   5      725.39     1044.50    212.06 o 
  -2  24   5      160.96      125.98    100.88 o 
  -1  24   5       55.50     -120.98    120.98 o 
   0  24   5     1068.50     1289.64    180.19 o 
   1  24   5      718.46     1077.20    157.97 o 
   2  24   5      281.58      281.41    109.55 o 
  -3  25   5      501.98      606.73    288.23 o 
  -2  25   5       78.41      -79.15    147.32 o 
  -1  25   5      225.56      106.59    152.88 o 
   0  25   5      557.17      413.35    134.23 o 
   1  25   5      289.94      247.51    106.48 o 
  -9   0   6      240.50       94.25     87.01 o 
  -8   0   6     2607.26     2838.25    337.35 o 
  -7   0   6      541.86      458.23    105.53 o 
  -6   0   6     1041.68      949.40     84.62 o 
  -5   0   6    14626.60    14815.86    633.65 o 
  -4   0   6    11673.59    12194.15    482.96 o 
  -3   0   6    50666.67    49805.17   2096.07 o 
  -2   0   6     3453.07     3336.86    129.47 o 
  -1   0   6     8498.82     8537.65    304.39 o 
   0   0   6    37940.30    33557.50   4018.53 o 
   1   0   6   103544.56    95563.70   4493.53 o 
   2   0   6     4007.38     4181.01    162.34 o 
   3   0   6      272.06      353.20     83.11 o 
   4   0   6    18539.29    17594.50    814.87 o 
   5   0   6     7866.33     8453.38   1110.09 o 
   6   0   6     3596.66     3521.14    548.40 o 
   7   0   6      181.74      313.23    154.55 o 
   8   0   6     1053.19     1250.82    376.09 o 
  -9   1   6     1095.19     1015.16    141.32 o 
  -8   1   6       79.87      102.63     60.59 o 
  -7   1   6      863.23      765.10     76.77 o 
  -6   1   6     2469.41     2637.98    112.00 o 
  -5   1   6     3336.50     3464.03    134.23 o 
  -4   1   6      650.95      685.37     39.86 o 
  -3   1   6     1906.71     1995.73     61.84 o 
  -2   1   6    18973.46    18447.27    457.25 o 
  -1   1   6     1538.02     1625.67     61.08 o 
   0   1   6    14991.39    16338.09    424.67 o 
   1   1   6      280.83      290.51     28.47 o 
   2   1   6     2776.18     2715.15     89.13 o 
   3   1   6      766.01      796.81     41.43 o 
   4   1   6     3635.09     3278.48    141.40 o 
   5   1   6      627.73      944.22    150.98 o 
   6   1   6       26.64      109.55     42.77 o 
   7   1   6      146.73      170.17    103.02 o 
  -9   2   6       16.44      -86.95     86.95 o 
  -8   2   6       59.17      119.50     62.99 o 
  -7   2   6       16.59       26.65     40.96 o 
  -6   2   6       63.20       63.34     51.07 o 
  -5   2   6      502.99      724.26     78.08 o 
  -4   2   6      834.71      944.56     39.15 o 
  -3   2   6      296.28      267.63     21.10 o 
  -2   2   6      187.19      182.74     38.70 o 
  -1   2   6     3517.19     3863.11    102.68 o 
   0   2   6      703.04      790.08     31.24 o 
   1   2   6      462.37      565.25     38.77 o 
   2   2   6      463.48      494.18     29.46 o 
   3   2   6      544.22      645.50     38.89 o 
   4   2   6      159.96      162.76     39.13 o 
   5   2   6      448.06      464.70     53.31 o 
   6   2   6       10.89       55.97     51.20 o 
   7   2   6      164.91      399.46    123.26 o 
  -9   3   6     1006.75      991.09    177.83 o 
  -8   3   6      744.56      877.30    147.25 o 
  -7   3   6     3703.67     3763.49    237.96 o 
  -6   3   6      208.71      338.68    117.87 o 
  -5   3   6     1363.64     1395.55     99.42 o 
  -4   3   6     9049.98     9063.64    352.70 o 
  -3   3   6    29482.04    27854.43    973.70 o 
  -2   3   6     2956.90     3350.38     82.20 o 
  -1   3   6      100.85      196.57     24.68 o 
   0   3   6    21790.77    22327.74    510.32 o 
   1   3   6    11591.94    11245.70    296.68 o 
   2   3   6     2502.75     2283.06     68.52 o 
   3   3   6      958.24      867.25     49.80 o 
   4   3   6     1784.32     1978.46    117.08 o 
   5   3   6        8.37       50.74     59.83 o 
   6   3   6     1486.11     1293.14    139.78 o 
   7   3   6        3.37       62.60     58.42 o 
  -9   4   6        0.12      -48.07     73.63 o 
  -8   4   6      369.16      460.97     92.33 o 
  -7   4   6       47.19       75.72     44.42 o 
  -6   4   6     7034.34     7318.33    319.14 o 
  -5   4   6     1622.16     1767.84    101.02 o 
  -4   4   6      425.93      458.06     47.64 o 
  -3   4   6    19277.04    19797.04    645.97 o 
  -2   4   6     6723.82     6809.08    145.10 o 
  -1   4   6      455.79      479.52     34.33 o 
   0   4   6      309.60      285.91     24.23 o 
   1   4   6    27521.21    27912.21    613.73 o 
   2   4   6      835.95      991.07     60.68 o 
   3   4   6     2793.62     2553.91     84.72 o 
   4   4   6     3660.58     3961.32    204.71 o 
   5   4   6     2562.91     2787.68    137.70 o 
   6   4   6      522.65      598.30     94.41 o 
   7   4   6      247.59      343.30     84.83 o 
  -9   5   6      502.90      462.14    134.57 o 
  -8   5   6       89.92      201.81     55.00 o 
  -7   5   6     2028.84     2225.37    147.83 o 
  -6   5   6      377.89      367.16     53.93 o 
  -5   5   6     1923.35     2049.80    113.38 o 
  -4   5   6       80.85      166.80     44.41 o 
  -3   5   6    15067.25    15268.97    480.49 o 
  -2   5   6     1109.80     1248.31     63.83 o 
  -1   5   6     2163.15     2258.54     61.97 o 
   0   5   6     2877.17     2876.12     51.91 o 
   1   5   6      472.24      621.12     69.01 o 
   2   5   6      509.11      546.79     45.24 o 
   3   5   6       19.55       36.10     16.15 o 
   4   5   6      403.27      470.00     49.13 o 
   5   5   6      300.97      249.21     61.85 o 
   6   5   6       35.87       91.31     59.89 o 
   7   5   6      170.87      114.77    101.30 o 
  -9   6   6      951.05      899.86    178.36 o 
  -8   6   6      560.69      696.94    122.39 o 
  -7   6   6       29.25      127.51     80.26 o 
  -6   6   6     2551.51     2533.91    141.60 o 
  -5   6   6     6352.39     6716.73    277.96 o 
  -4   6   6    13430.51    13403.58    465.04 o 
  -3   6   6     3604.48     3328.02    127.50 o 
  -2   6   6      176.41      200.99     27.95 o 
  -1   6   6    10053.57     9933.25    227.61 o 
   0   6   6    14108.66    14437.48    442.03 o 
   1   6   6    14357.17    14976.69    570.86 o 
   2   6   6     3599.17     3731.44    166.17 o 
   3   6   6      172.62      205.57     29.15 o 
   4   6   6     1715.14     1504.99     84.64 o 
   5   6   6     2184.69     1850.95    167.25 o 
   6   6   6      784.48      829.29    110.56 o 
   7   6   6      165.24      200.97     92.68 o 
  -9   7   6      476.28      403.38    129.47 o 
  -8   7   6      114.75      123.08     69.09 o 
  -7   7   6      337.90      315.65     60.25 o 
  -6   7   6     1341.39     1515.85    110.52 o 
  -5   7   6     1032.32     1102.25     92.34 o 
  -4   7   6        4.09       17.58     31.74 o 
  -3   7   6     1463.94     1550.04     75.51 o 
  -2   7   6     3804.30     3739.89     84.19 o 
  -1   7   6      242.91      325.93     32.99 o 
   0   7   6     4167.17     4101.54    131.92 o 
   1   7   6       35.39       56.69     32.38 o 
   2   7   6       51.75       65.45     30.23 o 
   3   7   6      459.49      475.83     77.43 o 
   4   7   6      631.28      762.32     88.84 o 
   5   7   6       77.52       48.87     94.03 o 
   6   7   6      930.78      880.62    120.75 o 
   7   7   6       45.73       41.78     70.84 o 
  -9   8   6        5.10      128.46    110.57 o 
  -8   8   6      381.21      268.56    129.97 o 
  -7   8   6      285.00      255.50     56.45 o 
  -6   8   6     1179.43     1190.10     95.70 o 
  -5   8   6     5295.26     5217.93    223.06 o 
  -4   8   6      376.49      401.00     56.49 o 
  -3   8   6     4291.01     4195.21    156.20 o 
  -2   8   6      331.57      315.31     34.57 o 
  -1   8   6    11950.80    11405.12    409.19 o 
   0   8   6      805.51      755.62     45.72 o 
   1   8   6     8689.25     8626.05    345.92 o 
   2   8   6     2545.96     2548.90    105.75 o 
   3   8   6        1.79       34.12     32.75 o 
   4   8   6     4702.16     4884.58    263.21 o 
   5   8   6      210.20      405.65    114.82 o 
   6   8   6        0.89       91.54     65.06 o 
   7   8   6       57.94       99.10     77.97 o 
  -9   9   6      145.49      154.17    111.65 o 
  -8   9   6      374.25      270.81    111.67 o 
  -7   9   6        9.60       62.19     64.45 o 
  -6   9   6     1073.12      945.19     83.49 o 
  -5   9   6       84.22       79.77     38.28 o 
  -4   9   6     2645.30     2761.36    132.39 o 
  -3   9   6     1206.24     1150.26     68.93 o 
  -2   9   6    18956.47    18255.69    467.81 o 
  -1   9   6       36.06        3.89     21.26 o 
   0   9   6       95.83      165.65     26.98 o 
   1   9   6    11847.45    11826.73    379.71 o 
   2   9   6     9269.34     8868.72    358.98 o 
   3   9   6     1506.37     1497.62    123.78 o 
   4   9   6      675.12      629.81     87.78 o 
   5   9   6     2121.80     2438.12    273.37 o 
   6   9   6      659.54      832.97    119.99 o 
   7   9   6     1074.46      903.34    145.54 o 
  -8  10   6        0.01      -21.20     64.66 o 
  -7  10   6      212.83      130.33     74.31 o 
  -6  10   6      298.16      293.44     75.12 o 
  -5  10   6     1120.14     1082.39     89.97 o 
  -4  10   6      200.43      239.05     45.15 o 
  -3  10   6      124.74      148.69     32.79 o 
  -2  10   6      175.19      197.69     24.04 o 
  -1  10   6      130.71      143.38     30.73 o 
   0  10   6      277.81      357.80     40.48 o 
   1  10   6       60.69       52.76     24.54 o 
   2  10   6       20.97       39.17     25.49 o 
   3  10   6       21.34       -6.85     39.89 o 
   4  10   6      212.57      165.65     62.35 o 
   5  10   6       25.47       46.94     61.31 o 
   6  10   6       16.91       46.49     69.23 o 
   7  10   6      118.28      181.17     87.88 o 
  -8  11   6       66.46      108.21     80.09 o 
  -7  11   6     1419.60     1309.95    156.76 o 
  -6  11   6     1564.08     1534.92    112.51 o 
  -5  11   6      606.70      656.72     79.58 o 
  -4  11   6      603.04      598.61     61.99 o 
  -3  11   6     6443.29     5555.95    212.25 o 
  -2  11   6     2672.35     2553.65     86.79 o 
  -1  11   6    17333.33    16738.48    458.78 o 
   0  11   6        9.79       62.99     30.92 o 
   1  11   6        5.47       -3.98     36.37 o 
   2  11   6     8018.07     7336.14    263.28 o 
   3  11   6     4806.74     4756.95    270.71 o 
   4  11   6      317.41      292.06     73.98 o 
   5  11   6      116.07      183.45     77.81 o 
   6  11   6      897.75     1001.24    147.33 o 
   7  11   6      171.62      116.45    101.55 o 
  -8  12   6      100.25      107.39     80.68 o 
  -7  12   6      561.02      674.15    118.23 o 
  -6  12   6     3244.06     3093.11    249.38 o 
  -5  12   6      243.24      260.66     67.61 o 
  -4  12   6    14520.21    13438.07    543.09 o 
  -3  12   6       10.80       51.95     40.00 o 
  -2  12   6      606.18      583.31     41.13 o 
  -1  12   6      984.92      988.20     49.08 o 
   0  12   6    13465.67    13579.97    540.66 o 
   1  12   6      350.77      403.84     47.86 o 
   2  12   6     5706.50     5578.87    299.13 o 
   3  12   6      500.15      575.91     86.73 o 
   4  12   6        1.26       43.60     48.58 o 
   5  12   6      653.00      511.17    105.10 o 
   6  12   6      372.06      364.42    104.35 o 
  -8  13   6        3.14      152.63    121.68 o 
  -7  13   6      703.30      836.54    132.66 o 
  -6  13   6       15.27      -71.06     71.06 o 
  -5  13   6      214.10      219.97     56.10 o 
  -4  13   6       82.22       17.48     48.09 o 
  -3  13   6     1920.46     1857.23    103.49 o 
  -2  13   6      473.77      528.00     44.36 o 
  -1  13   6        2.22       44.84     27.99 o 
   0  13   6     3239.85     3362.35    136.81 o 
   1  13   6     1095.11     1161.92     76.52 o 
   2  13   6     1008.67      882.20    100.06 o 
   3  13   6     1075.35     1115.93    121.72 o 
   4  13   6     1092.24     1297.28    139.47 o 
   5  13   6      622.63      765.42    130.68 o 
   6  13   6      227.82      372.54    104.21 o 
  -8  14   6        0.52       -8.40     70.51 o 
  -7  14   6      675.90      563.52    119.84 o 
  -6  14   6     2722.49     2596.90    239.05 o 
  -5  14   6     3802.10     3390.13    202.77 o 
  -4  14   6      385.79      686.07     93.10 o 
  -3  14   6     1864.85     2163.84    170.87 o 
  -2  14   6     8588.65     8147.66    268.65 o 
  -1  14   6     6974.63     6587.68    241.66 o 
   0  14   6      801.21      963.27     73.79 o 
   1  14   6      452.92      529.25     56.64 o 
   2  14   6     4083.24     4199.61    266.29 o 
   3  14   6      909.84     1005.49    120.74 o 
   4  14   6       93.99       38.77     67.64 o 
   5  14   6       13.84      -66.05     71.51 o 
   6  14   6       82.63      120.92     89.81 o 
  -7  15   6        3.31      -29.30     70.54 o 
  -6  15   6       24.04       47.30     67.11 o 
  -5  15   6     2250.67     2036.48    178.63 o 
  -4  15   6     4027.04     3592.36    231.09 o 
  -3  15   6     1109.73     1230.43    141.21 o 
  -2  15   6     1030.95      902.10    109.16 o 
  -1  15   6     6814.46     6305.83    218.52 o 
   0  15   6     2189.99     2214.89    141.73 o 
   1  15   6     3878.36     3584.81    164.14 o 
   2  15   6       54.58      118.25     77.39 o 
   3  15   6      503.80      597.32     98.69 o 
   4  15   6      197.54      492.06    111.24 o 
   5  15   6      733.38     1031.04    147.37 o 
   6  15   6       26.99       23.46     80.15 o 
  -7  16   6       53.57       78.53     78.71 o 
  -6  16   6      684.27      506.60    108.35 o 
  -5  16   6      504.32      513.10     99.68 o 
  -4  16   6      885.72      940.71    109.69 o 
  -3  16   6      255.46      241.01     48.96 o 
  -2  16   6        2.54       -2.68     27.07 o 
  -1  16   6       53.40      -29.88     29.88 o 
   0  16   6      494.63      455.60     71.16 o 
   1  16   6     1106.88     1112.38    116.63 o 
   2  16   6     1318.07     1348.12    142.19 o 
   3  16   6      140.92      258.39     80.17 o 
   4  16   6       95.06      108.82     80.13 o 
   5  16   6       90.06        6.50     77.51 o 
   6  16   6       89.89       39.19     75.63 o 
  -7  17   6       88.11      211.40     98.38 o 
  -6  17   6     1493.34     1212.58    169.72 o 
  -5  17   6     2091.56     2545.16    298.56 o 
  -4  17   6       59.68       28.63     55.91 o 
  -3  17   6      452.21      422.00     60.73 o 
  -2  17   6     8862.43     8543.74    328.98 o 
  -1  17   6     6239.23     6082.11    285.83 o 
   0  17   6     2695.58     2933.12    206.45 o 
   1  17   6      864.11      929.39    118.64 o 
   2  17   6     4164.58     4360.01    308.37 o 
   3  17   6     4289.70     4541.29    338.56 o 
   4  17   6     1453.12     1410.86    177.21 o 
   5  17   6      158.84      121.33     86.63 o 
  -7  18   6      364.15      242.51    169.21 o 
  -6  18   6      182.35      252.30    122.04 o 
  -5  18   6      254.62      345.92    106.81 o 
  -4  18   6     2675.20     2655.35    219.06 o 
  -3  18   6     3253.69     3063.46    176.66 o 
  -2  18   6     1972.53     1946.51    134.23 o 
  -1  18   6      465.90      632.41     87.29 o 
   0  18   6     3156.37     3286.67    270.38 o 
   1  18   6     4752.80     5446.20    364.88 o 
   2  18   6     1766.23     1701.40    174.74 o 
   3  18   6        0.29        9.45     67.72 o 
   4  18   6      472.87      562.36    186.69 o 
   5  18   6      542.29      468.91    122.26 o 
  -6  19   6      170.65       15.34     78.33 o 
  -5  19   6      698.59      690.41    123.31 o 
  -4  19   6      425.80      428.54     93.89 o 
  -3  19   6      875.33      839.49     91.23 o 
  -2  19   6      532.43      527.04     78.21 o 
  -1  19   6     2181.84     2108.04    142.02 o 
   0  19   6       49.31       74.43     59.82 o 
   1  19   6       21.06       11.60     60.25 o 
   2  19   6      150.38      244.69    165.07 o 
   3  19   6      484.05      518.49    124.55 o 
   4  19   6        8.58        8.37     72.97 o 
   5  19   6       73.86       93.62     86.47 o 
  -6  20   6     1075.56     1057.24    173.39 o 
  -5  20   6      306.32      148.74    104.55 o 
  -4  20   6     1668.01     1332.43    163.97 o 
  -3  20   6       33.98       65.49     48.90 o 
  -2  20   6     1097.38      963.00    130.47 o 
  -1  20   6     1821.04     1794.11    144.73 o 
   0  20   6     2936.93     2937.50    252.46 o 
   1  20   6        0.03      -71.57     71.57 o 
   2  20   6        5.08        2.36     78.43 o 
   3  20   6      924.64     1141.07    194.42 o 
   4  20   6      351.09      332.14    108.01 o 
  -5  21   6      725.56      830.07    189.16 o 
  -4  21   6      473.18      385.72     95.69 o 
  -3  21   6      815.17      826.44    164.16 o 
  -2  21   6      391.53      421.57     99.31 o 
  -1  21   6      293.85      245.17     63.17 o 
   0  21   6     1564.37     1787.26    182.46 o 
   1  21   6      182.14      222.68    135.15 o 
   2  21   6        8.60        3.93     68.18 o 
   3  21   6      118.79      190.36     87.20 o 
   4  21   6      438.05      671.01    230.71 o 
  -5  22   6      133.07      -51.72     99.70 o 
  -4  22   6        6.19     -101.17    127.05 o 
  -3  22   6      145.57      106.71    107.73 o 
  -2  22   6      169.28      296.66    133.57 o 
  -1  22   6       82.61      -60.88     60.88 o 
   0  22   6       14.93       85.19     71.26 o 
   1  22   6      140.52      245.75     99.86 o 
   2  22   6      158.67      211.84    121.22 o 
   3  22   6        6.09        3.92     67.89 o 
  -4  23   6      527.29      746.39    203.95 o 
  -3  23   6      522.87      498.59    149.51 o 
  -2  23   6     1295.52     1242.59    223.41 o 
  -1  23   6       52.94      271.13    113.48 o 
   0  23   6        0.58       71.65    111.02 o 
   1  23   6      376.26      787.16    220.61 o 
   2  23   6      446.45      289.31    111.21 o 
  -3  24   6      174.46      250.14    126.42 o 
  -2  24   6      127.77      455.51    214.39 o 
  -1  24   6      379.33      797.81    155.04 o 
   0  24   6        3.89        2.46     89.09 o 
   1  24   6      282.65      201.46     99.24 o 
  -2  25   6      609.91      511.71    233.29 o 
  -1  25   6       12.97       15.90    124.70 o 
   0  25   6       14.97       27.67    116.86 o 
  -9   1   7     1529.86     1497.57    183.25 o 
  -8   1   7       27.30      101.98     68.25 o 
  -7   1   7       81.52      266.00    165.68 o 
  -6   1   7     2216.65     2194.56    131.27 o 
  -5   1   7    14818.08    15025.61    491.11 o 
  -4   1   7     1121.68     1081.59     48.87 o 
  -3   1   7     4136.12     4148.77    115.41 o 
  -2   1   7    20980.01    21751.13    611.02 o 
  -1   1   7    10570.05    11013.37    268.92 o 
   0   1   7    19849.80    20487.64    590.42 o 
   1   1   7     2009.57     1983.09     80.52 o 
   2   1   7     1311.14     1313.19     64.54 o 
   3   1   7     2594.82     2456.11    107.34 o 
   4   1   7     6688.28     6300.21    217.10 o 
   5   1   7      145.25       94.30     40.05 o 
   6   1   7      192.34      228.83     60.43 o 
   7   1   7       84.29       47.15    142.44 o 
  -9   2   7      103.42      354.61    113.45 o 
  -8   2   7      496.28      497.52     98.42 o 
  -7   2   7      607.43      892.31    135.25 o 
  -6   2   7     2913.23     2979.57    164.73 o 
  -5   2   7     8729.24     8034.04    297.24 o 
  -4   2   7      491.04      512.84     57.04 o 
  -3   2   7     7035.37     7278.40    195.84 o 
  -2   2   7       22.73      119.17     26.43 o 
  -1   2   7    15817.94    15748.74    446.10 o 
   0   2   7     3915.63     4047.16    113.55 o 
   1   2   7    26709.04    25366.71    911.94 o 
   2   2   7     1027.01     1077.64     52.40 o 
   3   2   7      694.71      713.93     44.75 o 
   4   2   7     9516.92     9148.73    320.70 o 
   5   2   7     3537.65     3559.35    158.13 o 
   6   2   7        0.22      -69.57     69.57 o 
   7   2   7       39.86      -45.06    102.44 o 
  -9   3   7      670.39      683.06    149.15 o 
  -8   3   7       71.31      144.05    138.61 o 
  -7   3   7      759.12      771.97     85.92 o 
  -6   3   7       17.22      424.20    155.21 o 
  -5   3   7     1613.21     1740.43    119.14 o 
  -4   3   7     1079.92     1124.49     83.02 o 
  -3   3   7     5594.13     5498.89    132.62 o 
  -2   3   7     1863.02     1934.92     63.17 o 
  -1   3   7      601.02      602.23     61.28 o 
   0   3   7     4632.19     4595.61    115.37 o 
   1   3   7      840.25      785.11     52.29 o 
   2   3   7      698.13      661.96     41.18 o 
   3   3   7      136.11      120.94     36.28 o 
   4   3   7     2376.79     2370.36    101.48 o 
   5   3   7       24.43       29.91     44.83 o 
   6   3   7        5.94        1.13     51.10 o 
   7   3   7      258.61      227.67    105.98 o 
  -9   4   7      107.92      253.45    111.05 o 
  -8   4   7       90.85       73.65     59.54 o 
  -7   4   7      353.62      557.73     88.00 o 
  -6   4   7      611.34      633.04     83.31 o 
  -5   4   7     4607.47     4302.77    187.49 o 
  -4   4   7     1790.51     1789.91     87.69 o 
  -3   4   7       31.09       47.07     35.46 o 
  -2   4   7     1376.34     1409.76     50.33 o 
  -1   4   7    13300.97    14510.32    420.44 o 
   0   4   7     4884.75     4944.62    145.25 o 
   1   4   7      523.71      488.11     39.63 o 
   2   4   7      383.13      360.87     24.18 o 
   3   4   7     1758.38     1649.45     66.12 o 
   4   4   7     1916.34     1939.94    111.10 o 
   5   4   7      361.70      414.01     75.32 o 
   6   4   7        7.16       26.16     57.34 o 
   7   4   7      154.92      118.60    118.01 o 
  -9   5   7      854.77      776.59    218.15 o 
  -8   5   7        5.66      218.08    160.34 o 
  -7   5   7       25.27      139.48     57.82 o 
  -6   5   7     1337.81     1399.53     98.65 o 
  -5   5   7     8244.74     8450.60    359.08 o 
  -4   5   7      329.79      518.28     57.16 o 
  -3   5   7     1803.13     1645.77     86.73 o 
  -2   5   7    12151.84    12732.47    323.38 o 
  -1   5   7     1830.78     1833.98     58.93 o 
   0   5   7    18767.19    17987.71    420.64 o 
   1   5   7      770.56      711.57     49.19 o 
   2   5   7      557.15      576.83     48.16 o 
   3   5   7      864.57      785.27     65.29 o 
   4   5   7     4935.40     4707.65    227.78 o 
   5   5   7      151.76       95.24     55.54 o 
   6   5   7      484.06      527.05    101.21 o 
   7   5   7       30.52       83.25     69.03 o 
  -9   6   7      156.92       65.08     78.27 o 
  -8   6   7      153.74        5.63     58.50 o 
  -7   6   7      628.83      531.03     78.94 o 
  -6   6   7     1658.09     1689.11    113.99 o 
  -5   6   7     1416.42     1457.61    101.38 o 
  -4   6   7     1378.38     1413.29     86.62 o 
  -3   6   7     1584.40     1604.71     85.29 o 
  -2   6   7      853.38      931.03     73.03 o 
  -1   6   7     5530.81     5712.39    271.02 o 
   0   6   7      656.07      621.41     45.81 o 
   1   6   7     9452.55     9232.52    324.69 o 
   2   6   7     1451.87     1433.39     86.22 o 
   3   6   7       15.93       -5.28     30.14 o 
   4   6   7     1980.56     1892.73    101.40 o 
   5   6   7      839.73      866.03    108.40 o 
   6   6   7        1.49      -56.47     63.74 o 
   7   6   7        0.16      -11.00     57.05 o 
  -9   7   7      176.10      229.10    118.96 o 
  -8   7   7       79.76       52.88     61.08 o 
  -7   7   7     1079.23     1107.78    106.98 o 
  -6   7   7     1578.72     1601.85    117.27 o 
  -5   7   7      144.28      321.12     57.74 o 
  -4   7   7       12.54       13.24     44.31 o 
  -3   7   7     5045.79     4942.13    189.66 o 
  -2   7   7      507.65      540.26     30.31 o 
  -1   7   7      792.43      839.66     39.84 o 
   0   7   7      938.26      787.84     54.75 o 
   1   7   7        9.60       37.27     30.82 o 
   2   7   7      210.51      263.35     40.97 o 
   3   7   7      218.08      228.60     61.53 o 
   4   7   7      394.31      501.30     72.96 o 
   5   7   7      681.19      715.85    114.24 o 
   6   7   7        3.84       25.57     65.11 o 
   7   7   7      374.20      265.23     91.16 o 
  -9   8   7      116.98      172.52    109.89 o 
  -8   8   7       26.47      -38.51     70.33 o 
  -7   8   7      987.88      907.32     90.16 o 
  -6   8   7     3293.89     3473.76    199.13 o 
  -5   8   7     2563.03     2662.10    148.64 o 
  -4   8   7      363.18      400.80     50.76 o 
  -3   8   7     1933.02     1931.04     98.66 o 
  -2   8   7    12768.88    13260.51    345.91 o 
  -1   8   7     5685.08     5452.17    208.85 o 
   0   8   7     4065.12     3937.95    157.52 o 
   1   8   7      609.22      579.78     65.66 o 
   2   8   7     2400.51     2424.39    138.97 o 
   3   8   7     3017.80     2878.16    137.31 o 
   4   8   7     1312.34     1494.28    128.40 o 
   5   8   7       67.26       96.85     57.17 o 
   6   8   7       41.83      137.19     77.50 o 
   7   8   7      261.06      378.77    105.55 o 
  -8   9   7       29.75      137.99     93.60 o 
  -7   9   7      577.93      574.87     81.56 o 
  -6   9   7       84.24      140.83     48.93 o 
  -5   9   7        8.51       24.66     41.29 o 
  -4   9   7        1.13        7.44     32.86 o 
  -3   9   7     5255.19     5075.67    217.11 o 
  -2   9   7       10.20        7.22     29.11 o 
  -1   9   7     2215.15     2076.84    123.82 o 
   0   9   7     1873.23     1862.27     91.26 o 
   1   9   7     2438.64     2439.19    157.85 o 
   2   9   7      131.92      211.11     55.72 o 
   3   9   7     1462.41     1546.13    136.07 o 
   4   9   7      964.84     1041.70    115.62 o 
   5   9   7       64.21       14.40     55.34 o 
   6   9   7      688.92      951.79    173.98 o 
   7   9   7        8.39      196.40     89.07 o 
  -8  10   7       49.26      127.90     80.17 o 
  -7  10   7      346.76      303.65    105.92 o 
  -6  10   7     2698.61     2550.88    172.61 o 
  -5  10   7      229.05      231.68     50.98 o 
  -4  10   7     3160.01     3027.28    158.44 o 
  -3  10   7        0.24       22.05     27.63 o 
  -2  10   7     3358.63     3312.04    148.83 o 
  -1  10   7      848.59     1012.55     49.29 o 
   0  10   7     4866.90     5133.49    276.02 o 
   1  10   7      322.24      396.30     45.97 o 
   2  10   7      414.68      390.02     43.01 o 
   3  10   7     1872.05     2215.05    179.37 o 
   4  10   7       44.06       56.35     57.07 o 
   5  10   7       37.36        7.18     54.88 o 
   6  10   7       55.30       29.09     70.03 o 
  -8  11   7       45.73      223.03     91.39 o 
  -7  11   7     1011.85     1006.77    143.21 o 
  -6  11   7      573.87      769.43     87.19 o 
  -5  11   7      504.72      498.74     68.22 o 
  -4  11   7      128.18      156.58     45.44 o 
  -3  11   7     4586.64     4490.51    192.52 o 
  -2  11   7      189.65      185.52     39.00 o 
  -1  11   7      841.41      795.51     51.29 o 
   0  11   7       93.78      109.83     34.87 o 
   1  11   7        6.00      137.91     69.89 o 
   2  11   7     1250.91     1046.54     85.78 o 
   3  11   7      131.76      165.25     65.77 o 
   4  11   7       71.21      -16.69     55.24 o 
   5  11   7     1102.92     1060.37    141.24 o 
   6  11   7      147.00      115.76    101.91 o 
  -8  12   7      119.58      177.76     90.88 o 
  -7  12   7     1044.14      959.03    171.28 o 
  -6  12   7     2685.00     2833.68    245.33 o 
  -5  12   7     1044.85     1044.05     94.80 o 
  -4  12   7      153.53      115.44     48.38 o 
  -3  12   7     4409.89     3906.61    174.68 o 
  -2  12   7     5609.94     5093.42    205.04 o 
  -1  12   7     2383.30     2342.14    111.64 o 
   0  12   7      102.39      103.25     36.66 o 
   1  12   7     1595.88     1535.34     90.58 o 
   2  12   7     2096.70     2142.70    168.34 o 
   3  12   7     1384.72     1383.76    146.39 o 
   4  12   7       28.40       -2.78     80.61 o 
   5  12   7       93.52      -34.49     67.46 o 
   6  12   7      205.69      280.77    125.04 o 
  -8  13   7      123.45      -81.37     81.37 o 
  -7  13   7      342.24      161.23     79.25 o 
  -6  13   7      499.47      787.09    124.19 o 
  -5  13   7      307.72      305.36     61.82 o 
  -4  13   7      307.79      421.74     60.95 o 
  -3  13   7     2797.99     2669.06    143.46 o 
  -2  13   7      773.67      812.04     53.37 o 
  -1  13   7     3173.27     3243.32    163.01 o 
   0  13   7        8.86       62.35     48.99 o 
   1  13   7      296.78      365.34     83.69 o 
   2  13   7     1022.87     1041.19    114.24 o 
   3  13   7     2564.70     2514.69    210.05 o 
   4  13   7       35.89      101.05     67.56 o 
   5  13   7       27.74      119.64     80.88 o 
   6  13   7      513.04      491.95    120.79 o 
  -8  14   7      161.83       59.54    117.31 o 
  -7  14   7        7.98       37.33     82.19 o 
  -6  14   7     2974.02     2987.67    268.71 o 
  -5  14   7       12.83        5.41     56.49 o 
  -4  14   7      517.86      487.57     91.37 o 
  -3  14   7      409.50      448.78     60.94 o 
  -2  14   7     3590.38     3278.16    148.40 o 
  -1  14   7       66.22       99.76     42.56 o 
   0  14   7     3552.06     3804.95    194.96 o 
   1  14   7      832.36      848.74     84.73 o 
   2  14   7        6.85      118.43     85.32 o 
   3  14   7      963.63     1030.53    116.20 o 
   4  14   7      197.49      231.64     82.92 o 
   5  14   7       30.30       65.06     81.76 o 
   6  14   7      129.13      123.69     88.32 o 
  -7  15   7        9.46       91.29     84.31 o 
  -6  15   7      115.00       14.79     67.55 o 
  -5  15   7      814.48      839.31    120.35 o 
  -4  15   7       78.65       31.80     41.33 o 
  -3  15   7       18.69       27.19     41.05 o 
  -2  15   7     4699.29     4574.96    234.61 o 
  -1  15   7       86.23      142.88     39.74 o 
   0  15   7      342.08      936.39    174.84 o 
   1  15   7     2143.80     2038.65    120.97 o 
   2  15   7     2757.32     2976.78    230.46 o 
   3  15   7      649.54     1057.61    135.89 o 
   4  15   7       84.07      -31.86     64.11 o 
   5  15   7      968.12     1097.01    176.62 o 
  -7  16   7      570.29      777.02    152.17 o 
  -6  16   7      407.08      442.86    130.32 o 
  -5  16   7        0.33        7.99     61.24 o 
  -4  16   7     1469.56     1504.25    188.74 o 
  -3  16   7     3702.00     3089.97    256.02 o 
  -2  16   7     1356.19     1168.64    138.02 o 
  -1  16   7       18.94       31.52     42.66 o 
   0  16   7     2418.63     2276.06    248.01 o 
   1  16   7     3751.83     4140.69    292.36 o 
   2  16   7     1751.44     1940.51    186.35 o 
   3  16   7       18.73      130.02     73.26 o 
   4  16   7      678.65      706.07    130.80 o 
   5  16   7      823.51     1119.62    222.97 o 
  -7  17   7      175.54      139.33     91.36 o 
  -6  17   7      427.49      397.94    107.67 o 
  -5  17   7      289.82      338.03    103.79 o 
  -4  17   7     1065.23     1301.52    141.03 o 
  -3  17   7     1200.60     1071.39     91.88 o 
  -2  17   7      163.81      369.60     90.33 o 
  -1  17   7     4799.78     4661.09    234.36 o 
   0  17   7      843.17     1097.20    119.15 o 
   1  17   7        9.06      -37.48     65.42 o 
   2  17   7      128.86      253.28    103.74 o 
   3  17   7     2224.11     2452.65    236.35 o 
   4  17   7       69.56      123.08     93.22 o 
   5  17   7      374.23      377.83    115.70 o 
  -6  18   7     1218.73     1311.23    200.11 o 
  -5  18   7       40.40       32.10     71.86 o 
  -4  18   7      208.03      329.72     69.82 o 
  -3  18   7      472.71      438.39     69.86 o 
  -2  18   7      412.77      523.10    166.21 o 
  -1  18   7       45.55       84.20     46.71 o 
   0  18   7      909.39      935.58    109.71 o 
   1  18   7      413.24      466.01     95.89 o 
   2  18   7       23.38       12.71     62.76 o 
   3  18   7      425.59      683.42    126.61 o 
   4  18   7        1.07       46.01     78.87 o 
  -6  19   7       34.61      -59.91     91.04 o 
  -5  19   7      218.43      203.36     82.48 o 
  -4  19   7      117.08      145.87     65.63 o 
  -3  19   7       29.38       28.43     52.66 o 
  -2  19   7     2084.74     2254.99    208.02 o 
  -1  19   7       45.66       50.81     46.07 o 
   0  19   7      183.11      215.92     70.64 o 
   1  19   7      596.70      742.10    116.31 o 
   2  19   7     1394.55     1343.92    176.10 o 
   3  19   7      179.28      219.38     91.51 o 
   4  19   7      256.16      204.93    106.39 o 
  -5  20   7       37.35       13.06     62.57 o 
  -4  20   7       59.51       96.19    100.48 o 
  -3  20   7      255.88      284.22     89.86 o 
  -2  20   7      421.06      450.09     94.80 o 
  -1  20   7       49.47       45.08     61.81 o 
   0  20   7      573.29      608.75    100.71 o 
   1  20   7      531.67      552.44    112.45 o 
   2  20   7      698.54      829.39    139.72 o 
   3  20   7       14.01      -56.51     90.95 o 
   4  20   7      289.40      399.69    149.78 o 
  -5  21   7      112.82      459.13    297.05 o 
  -4  21   7     1130.00     1123.76    219.02 o 
  -3  21   7      354.50      442.64    140.57 o 
  -2  21   7      599.45      683.67    115.45 o 
  -1  21   7      930.19      976.01    137.54 o 
   0  21   7      521.52      574.27    106.91 o 
   1  21   7     1090.46     1303.17    169.34 o 
   2  21   7      116.81      215.07     92.64 o 
   3  21   7       38.61      -95.95     95.95 o 
  -4  22   7      118.97      119.22    111.70 o 
  -3  22   7      280.69      334.82    135.67 o 
  -2  22   7      109.29       54.86     72.51 o 
  -1  22   7      229.41      198.28    102.06 o 
   0  22   7        0.27      -25.57     84.24 o 
   1  22   7      819.51      986.92    148.83 o 
   2  22   7        0.29      -67.64     79.70 o 
  -3  23   7       15.23      154.14    154.07 o 
  -2  23   7      851.90     1191.15    320.94 o 
  -1  23   7      196.70      137.31    101.18 o 
   0  23   7      214.40      342.57    215.12 o 
   1  23   7       44.99       74.34    102.38 o 
   2  23   7      172.80       43.30     85.90 o 
  -2  24   7       94.09      284.77    192.09 o 
  -1  24   7       35.90      292.30    282.71 o 
   0  24   7      107.73      144.30    105.87 o 
  -9   0   8      260.83      343.47    162.87 o 
  -8   0   8      128.29       56.75     92.95 o 
  -7   0   8     1473.97     1604.37    230.30 o 
  -6   0   8       60.17       92.28     76.53 o 
  -5   0   8     2317.70     2189.91    145.82 o 
  -4   0   8      422.37      380.47     48.50 o 
  -3   0   8      464.91      495.71     52.94 o 
  -2   0   8       90.07      193.32    123.07 o 
  -1   0   8    23908.08    24538.56   1022.88 o 
   0   0   8      383.08      381.82     49.88 o 
   1   0   8     3877.56     3910.10    191.32 o 
   2   0   8     3912.87     4223.54    211.31 o 
   3   0   8     3222.17     3336.30    185.10 o 
   4   0   8     2161.51     1947.69    132.49 o 
   5   0   8      994.55      739.32    139.55 o 
   6   0   8      576.55      780.70    271.15 o 
   7   0   8       79.49      265.87    211.99 o 
  -9   1   8      258.47      175.28     83.50 o 
  -8   1   8       32.51      -56.72     67.56 o 
  -7   1   8      930.06      853.75    119.60 o 
  -6   1   8      351.90      486.37     82.27 o 
  -5   1   8     4964.37     4908.81    243.68 o 
  -4   1   8     1222.14     1260.13     57.55 o 
  -3   1   8      153.33      156.36     28.78 o 
  -2   1   8    19278.61    18503.39    529.91 o 
  -1   1   8     6101.80     6442.28    182.97 o 
   0   1   8     2048.60     2019.04     79.53 o 
   1   1   8      368.28      392.41     51.28 o 
   2   1   8    11023.63    10148.46    482.50 o 
   3   1   8     1522.23     1448.10     85.19 o 
   4   1   8     3973.21     3566.65    178.37 o 
   5   1   8       32.32      128.42     45.82 o 
   6   1   8      141.48       60.44     76.33 o 
   7   1   8      559.14       40.84    157.41 o 
  -9   2   8       34.02       11.04     85.79 o 
  -8   2   8      106.42       28.04     62.11 o 
  -7   2   8      233.93      373.54    104.96 o 
  -6   2   8      156.75      265.94     50.24 o 
  -5   2   8      587.66      600.92     68.00 o 
  -4   2   8     1326.31     1412.47     99.24 o 
  -3   2   8     3019.55     3296.86    121.44 o 
  -2   2   8      906.23      928.06     44.68 o 
  -1   2   8       16.98       66.24     44.71 o 
   0   2   8     1125.84     1239.50     55.29 o 
   1   2   8     1949.39     1846.26     67.54 o 
   2   2   8     1725.68     1658.04     81.82 o 
   3   2   8      476.22      425.02     46.12 o 
   4   2   8      107.39      108.68     58.41 o 
   5   2   8      132.43      190.06     51.38 o 
   6   2   8       55.98      -17.21     69.78 o 
   7   2   8      125.73      165.68    131.60 o 
  -9   3   8      143.50      351.63    180.82 o 
  -8   3   8       15.77       33.20     61.25 o 
  -7   3   8        1.50       14.74     49.71 o 
  -6   3   8       30.94        0.52     46.04 o 
  -5   3   8      740.23     1007.84     80.92 o 
  -4   3   8        7.97      114.40     64.30 o 
  -3   3   8      241.74      301.24     28.21 o 
  -2   3   8     5621.38     5958.09    167.15 o 
  -1   3   8     1419.20     1452.28     75.95 o 
   0   3   8      977.90      969.83     42.93 o 
   1   3   8       37.84      -16.66     30.38 o 
   2   3   8     4685.41     4502.57    149.12 o 
   3   3   8      844.40      878.23     87.44 o 
   4   3   8     3542.35     3600.72    183.75 o 
   5   3   8        1.93      109.70     60.09 o 
   6   3   8        9.85      -25.63     56.72 o 
   7   3   8      531.88      631.74    190.73 o 
  -9   4   8     1165.04     1269.55    210.33 o 
  -8   4   8       18.16       55.61     63.87 o 
  -7   4   8     1685.02     1815.28    165.90 o 
  -6   4   8     5249.36     5348.72    312.53 o 
  -5   4   8      442.82      343.63     59.57 o 
  -4   4   8     2387.84     2601.78    171.90 o 
  -3   4   8     1933.53     1840.51     85.12 o 
  -2   4   8     6289.95     6919.76    194.23 o 
  -1   4   8     1081.43     1240.60     59.24 o 
   0   4   8     6482.71     6491.95    174.34 o 
   1   4   8     1558.45     1574.52     89.03 o 
   2   4   8     1347.38     1246.93     82.27 o 
   3   4   8        0.32      -13.07     39.61 o 
   4   4   8       68.47        4.26     35.78 o 
   5   4   8      226.99      256.34     74.29 o 
   6   4   8      344.44      226.55     81.46 o 
   7   4   8        5.16      -26.57    209.53 o 
  -9   5   8      734.87      962.59    190.80 o 
  -8   5   8     1038.18     1020.87    138.56 o 
  -7   5   8     2666.77     2314.11    240.54 o 
  -6   5   8      553.99      938.92     88.50 o 
  -5   5   8     3203.30     3254.77    181.22 o 
  -4   5   8     4640.08     4568.57    192.30 o 
  -3   5   8    20651.69    21349.95    784.77 o 
  -2   5   8      136.74      222.81     27.93 o 
  -1   5   8        5.40       25.37     46.15 o 
   0   5   8    12402.22    12125.11    417.60 o 
   1   5   8     5816.46     5663.15    223.01 o 
   2   5   8      342.44      338.47     56.10 o 
   3   5   8       14.19       24.89     36.81 o 
   4   5   8     2556.64     2500.34    143.39 o 
   5   5   8        3.05       37.33     54.75 o 
   6   5   8      127.38      119.22     74.38 o 
   7   5   8       58.77      103.91    121.36 o 
  -9   6   8      237.96      564.23    243.80 o 
  -8   6   8       13.00       97.95     64.24 o 
  -7   6   8      780.23      763.27     94.23 o 
  -6   6   8     5381.03     5513.41    295.37 o 
  -5   6   8     3908.61     3671.31    203.22 o 
  -4   6   8      216.05      163.81     40.65 o 
  -3   6   8     1967.03     2066.83    109.43 o 
  -2   6   8    15690.26    15972.33    452.04 o 
  -1   6   8    10710.75    10851.00    348.77 o 
   0   6   8     3351.31     3219.33    132.47 o 
   1   6   8     1423.23     1653.33     96.67 o 
   2   6   8     7043.22     6989.81    280.42 o 
   3   6   8     4019.82     4010.48    198.23 o 
   4   6   8      402.39      396.56     77.97 o 
   5   6   8       80.80       59.09     66.21 o 
   6   6   8      584.78      791.20    132.97 o 
  -9   7   8      204.44       68.81    126.95 o 
  -8   7   8      480.40      644.15    151.62 o 
  -7   7   8      805.07      673.66     93.57 o 
  -6   7   8      860.27      866.12     92.61 o 
  -5   7   8     5042.96     4857.55    256.59 o 
  -4   7   8     2800.41     2741.05    142.07 o 
  -3   7   8      254.54      342.05     42.45 o 
  -2   7   8    18216.27    18019.49    491.78 o 
  -1   7   8     4338.07     4046.89    201.48 o 
   0   7   8      970.47     1114.47     87.83 o 
   1   7   8        6.94       65.25     53.80 o 
   2   7   8     6458.64     6031.65    296.11 o 
   3   7   8     1621.57     1504.52     98.59 o 
   4   7   8     3117.03     2960.25    222.17 o 
   5   7   8        1.54       37.28     57.40 o 
   6   7   8        0.94       83.20     78.14 o 
  -8   8   8      417.27      358.35    138.00 o 
  -7   8   8      361.47      367.51    108.40 o 
  -6   8   8     3061.67     3018.68    192.27 o 
  -5   8   8      886.15      864.05     86.25 o 
  -4   8   8      115.76      128.48     64.93 o 
  -3   8   8     1292.49     1519.01     89.02 o 
  -2   8   8     2783.97     2777.51     91.01 o 
  -1   8   8      209.75      209.33     24.99 o 
   0   8   8      194.83      168.56     43.23 o 
   1   8   8     5437.51     5565.76    231.71 o 
   2   8   8        2.29      -18.76     32.79 o 
   3   8   8      428.31      459.40     59.04 o 
   4   8   8      110.69       94.45     62.46 o 
   5   8   8      455.92      640.14    128.44 o 
   6   8   8       73.00      129.99     87.16 o 
  -8   9   8      420.25      498.73    139.86 o 
  -7   9   8      621.59      504.67     81.99 o 
  -6   9   8      226.58      286.27     68.02 o 
  -5   9   8     2486.81     2554.68    169.55 o 
  -4   9   8      444.35      537.71     65.55 o 
  -3   9   8     5931.81     6007.75    262.20 o 
  -2   9   8      674.00      590.96     46.93 o 
  -1   9   8       24.79       54.57     49.51 o 
   0   9   8     2591.69     2595.67    133.79 o 
   1   9   8     1441.73     1299.35    102.83 o 
   2   9   8       76.82      207.31     67.79 o 
   3   9   8        6.79       36.87     51.31 o 
   4   9   8      226.06      297.15     81.41 o 
   5   9   8      136.29      112.28     74.72 o 
   6   9   8       18.27       -5.16     67.55 o 
  -8  10   8      486.77      436.03    182.62 o 
  -7  10   8     1067.46     1126.20    117.95 o 
  -6  10   8      283.58      350.64     71.81 o 
  -5  10   8       84.99       44.35     39.62 o 
  -4  10   8     3080.67     2968.57    163.72 o 
  -3  10   8     7408.47     6999.12    281.02 o 
  -2  10   8     2902.09     2796.75     96.77 o 
  -1  10   8      277.45      309.25     61.77 o 
   0  10   8     4022.98     4113.19    190.07 o 
   1  10   8     5278.34     5521.14    291.47 o 
   2  10   8     4437.83     4305.47    278.33 o 
   3  10   8      371.84      440.40    116.34 o 
   4  10   8      113.98      219.34     93.00 o 
   5  10   8      919.41     1024.12    136.30 o 
   6  10   8      896.49      937.04    142.41 o 
  -8  11   8       68.10       84.60     98.02 o 
  -7  11   8      575.06      402.32    102.37 o 
  -6  11   8      408.59      528.70     79.76 o 
  -5  11   8      856.46      855.98     89.34 o 
  -4  11   8      225.01      182.78     65.01 o 
  -3  11   8     8000.13     7513.80    330.81 o 
  -2  11   8      366.17      420.27     41.42 o 
  -1  11   8      516.00      551.06     53.85 o 
   0  11   8     2132.16     2035.45    119.82 o 
   1  11   8     4118.59     4213.63    257.81 o 
   2  11   8      274.16      298.69     51.21 o 
   3  11   8      510.49      530.70    100.43 o 
   4  11   8      742.02      829.67    125.74 o 
   5  11   8       72.37      274.81    117.62 o 
   6  11   8      197.76      311.19    109.61 o 
  -8  12   8       91.53      158.73    110.90 o 
  -7  12   8        6.01      -78.89     78.89 o 
  -6  12   8     4262.33     4337.45    300.17 o 
  -5  12   8     1128.41     1153.92    106.11 o 
  -4  12   8     1800.98     1545.30    112.46 o 
  -3  12   8      144.60      167.48     60.48 o 
  -2  12   8     8090.90     7199.80    384.69 o 
  -1  12   8     2047.85     1949.87    118.18 o 
   0  12   8     7229.26     6973.76    418.99 o 
   1  12   8     1233.35     1649.91    132.66 o 
   2  12   8      262.09      401.15    121.02 o 
   3  12   8     2449.02     2404.18    205.44 o 
   4  12   8      334.72      317.84     91.94 o 
   5  12   8       40.13      -21.95     76.15 o 
   6  12   8        1.83        4.61     98.70 o 
  -8  13   8      410.91      370.25    138.42 o 
  -7  13   8     1142.34     1151.06    164.56 o 
  -6  13   8     1861.66     1791.81    161.95 o 
  -5  13   8      175.26      175.34     56.27 o 
  -4  13   8      796.40      709.29     79.55 o 
  -3  13   8     6242.48     6289.72    300.90 o 
  -2  13   8     1737.60     1805.01    111.55 o 
  -1  13   8     1124.93     1189.17     88.99 o 
   0  13   8      120.89       24.15     38.34 o 
   1  13   8     1466.88     1389.22     94.20 o 
   2  13   8       93.07      256.89     75.09 o 
   3  13   8      981.66     1140.65    149.37 o 
   4  13   8        2.77       45.15     66.93 o 
   5  13   8      220.75      209.69     92.50 o 
  -7  14   8      498.35      587.98    145.82 o 
  -6  14   8      545.82      714.04    110.86 o 
  -5  14   8      381.20      472.57    109.02 o 
  -4  14   8      350.85      302.64     59.40 o 
  -3  14   8     1234.99     1109.46     84.33 o 
  -2  14   8     4201.17     3894.96    257.31 o 
  -1  14   8      176.21      203.62     97.83 o 
   0  14   8      462.37      603.14     65.74 o 
   1  14   8     1976.44     1849.07    133.27 o 
   2  14   8     1236.81     1334.62    146.00 o 
   3  14   8      293.70      514.24    108.78 o 
   4  14   8      136.86       67.81     71.55 o 
   5  14   8      526.60      381.41    122.39 o 
  -7  15   8       12.61      116.11     86.34 o 
  -6  15   8        5.82      -16.09     65.72 o 
  -5  15   8       26.43       73.50     52.72 o 
  -4  15   8      618.60      500.37     69.20 o 
  -3  15   8      637.46      760.10     90.31 o 
  -2  15   8      100.30      191.76     68.10 o 
  -1  15   8      722.29      674.91     71.04 o 
   0  15   8       72.58       37.93     52.39 o 
   1  15   8      140.67      120.42     62.95 o 
   2  15   8       15.25        5.06     62.52 o 
   3  15   8      828.95      968.45    143.88 o 
   4  15   8        4.66      117.99     79.24 o 
   5  15   8       16.26      -26.62     79.17 o 
  -7  16   8       23.02      143.77    110.94 o 
  -6  16   8      233.87      331.12    162.32 o 
  -5  16   8     1060.37      966.04    129.82 o 
  -4  16   8     1387.55     1498.26    136.13 o 
  -3  16   8     1065.93      896.99     80.11 o 
  -2  16   8      859.03      855.54    111.70 o 
  -1  16   8      839.78      731.09     78.71 o 
   0  16   8      113.11       59.82     70.85 o 
   1  16   8     2768.12     3094.95    246.60 o 
   2  16   8      101.12      102.99     69.45 o 
   3  16   8      283.90      267.44     90.32 o 
   4  16   8        9.89      -48.34     74.38 o 
   5  16   8      251.74      217.33    108.59 o 
  -6  17   8        0.18        2.67     62.75 o 
  -5  17   8      150.26      130.26     76.68 o 
  -4  17   8     1021.53      966.70    104.95 o 
  -3  17   8       87.91      159.94     68.11 o 
  -2  17   8     2199.31     2358.27    198.39 o 
  -1  17   8      104.05       97.73     56.68 o 
   0  17   8      382.54      354.01     54.79 o 
   1  17   8      661.14      807.41    123.14 o 
   2  17   8     1606.09     1809.29    176.32 o 
   3  17   8        6.47      -35.57     97.94 o 
   4  17   8        5.80       17.93     97.79 o 
  -6  18   8        1.82      143.57     82.90 o 
  -5  18   8      284.34       42.53     75.35 o 
  -4  18   8     1278.56     1035.23    136.84 o 
  -3  18   8      655.65      588.58    107.04 o 
  -2  18   8       25.06       50.09     65.52 o 
  -1  18   8      976.30     1050.47    121.17 o 
   0  18   8     2724.99     2567.24    212.33 o 
   1  18   8     1926.69     2139.07    222.61 o 
   2  18   8      114.03      101.90     74.60 o 
   3  18   8      165.33       44.67     71.89 o 
   4  18   8      805.42      933.43    181.33 o 
  -6  19   8      323.95      351.20    148.90 o 
  -5  19   8       55.45       25.46     92.06 o 
  -4  19   8      289.87      551.00    155.21 o 
  -3  19   8     1053.98     1093.48    145.27 o 
  -2  19   8      872.60      990.30    142.54 o 
  -1  19   8     1874.46     1811.47    220.80 o 
   0  19   8      532.13      635.03    102.93 o 
   1  19   8      131.61       46.36     81.56 o 
   2  19   8      484.67      353.38    102.50 o 
   3  19   8     1848.04     1887.95    229.91 o 
  -5  20   8      132.36      132.89    112.76 o 
  -4  20   8       14.10      237.72    121.40 o 
  -3  20   8       48.82       56.65     68.46 o 
  -2  20   8      323.22      432.91    165.07 o 
  -1  20   8      223.52      217.22     80.45 o 
   0  20   8       90.43       87.05     65.79 o 
   1  20   8      512.46      948.78    276.58 o 
   2  20   8       24.25       32.20     79.43 o 
   3  20   8      110.58       42.73     77.24 o 
  -4  21   8      130.01      363.58    182.06 o 
  -3  21   8      268.43      347.90    120.66 o 
  -2  21   8       28.84      187.20    149.19 o 
  -1  21   8       62.43       71.81     90.25 o 
   0  21   8       18.09        7.14     80.74 o 
   1  21   8        4.81       59.02    101.81 o 
   2  21   8      190.98      218.51     96.79 o 
  -4  22   8      377.52      460.91    175.48 o 
  -3  22   8        0.64       98.73    196.00 o 
  -2  22   8       75.27      185.49    102.73 o 
  -1  22   8      557.52      362.11    126.86 o 
   0  22   8      103.85      144.81    104.00 o 
   1  22   8       14.24      136.99    149.07 o 
   2  22   8       16.09      -66.55     81.76 o 
  -3  23   8      547.63      565.81    237.18 o 
  -2  23   8      366.73      382.93    423.10 o 
  -1  23   8      585.91      392.46    136.06 o 
   0  23   8     1062.35     1018.73    232.57 o 
  -9   1   9       19.38      -43.97     73.14 o 
  -8   1   9      115.84      125.32     69.83 o 
  -7   1   9      156.17      221.20     67.44 o 
  -6   1   9       64.00       86.52     50.76 o 
  -5   1   9      807.92      841.31    124.77 o 
  -4   1   9     4888.81     4741.25    152.47 o 
  -3   1   9       13.36        1.26     22.37 o 
  -2   1   9     5325.32     5383.57    191.80 o 
  -1   1   9      350.48      380.76     34.34 o 
   0   1   9       95.15      170.56     31.79 o 
   1   1   9     1225.01     1310.67     88.16 o 
   2   1   9     6675.40     6763.81    246.61 o 
   3   1   9      815.53      903.42    110.29 o 
   4   1   9      573.91      533.82     76.54 o 
   5   1   9      635.56      539.89     83.08 o 
   6   1   9      396.24      286.55    158.29 o 
  -9   2   9     1529.92     1709.43    252.45 o 
  -8   2   9       72.64       30.46     64.31 o 
  -7   2   9     1116.95     1178.63    144.40 o 
  -6   2   9     3168.40     3042.18    218.79 o 
  -5   2   9     1161.40     1342.85    107.84 o 
  -4   2   9     1638.08     1653.58     95.78 o 
  -3   2   9     1317.53     1227.03     61.45 o 
  -2   2   9     2240.25     2319.37     88.77 o 
  -1   2   9       16.23      -15.71     20.50 o 
   0   2   9     4981.39     5431.83    180.54 o 
   1   2   9      284.25      280.82     37.99 o 
   2   2   9      604.23      557.20     55.65 o 
   3   2   9       57.23       63.98     58.69 o 
   4   2   9      117.81      110.74     55.33 o 
   5   2   9       10.57       34.53     49.29 o 
   6   2   9      493.71      596.78    250.90 o 
  -9   3   9       97.92      146.32    108.43 o 
  -8   3   9      294.16      358.53    124.19 o 
  -7   3   9       57.66      150.71     71.06 o 
  -6   3   9      348.47      726.77    174.96 o 
  -5   3   9     2719.98     2904.86    166.58 o 
  -4   3   9      135.58      131.77     88.24 o 
  -3   3   9     4495.23     4749.47    154.02 o 
  -2   3   9     1582.08     1636.83     75.08 o 
  -1   3   9     1259.61     1344.52     75.31 o 
   0   3   9      511.71      568.02     50.55 o 
   1   3   9     1549.68     1630.38     97.36 o 
   2   3   9     2715.19     2638.54    138.99 o 
   3   3   9      201.67      308.11     50.18 o 
   4   3   9     1161.67      969.35     95.09 o 
   5   3   9        4.00       14.08     51.89 o 
   6   3   9      127.61       91.53     72.75 o 
  -9   4   9        0.01      -68.78     96.24 o 
  -8   4   9       73.27       22.78    125.29 o 
  -7   4   9      401.33      535.32     89.39 o 
  -6   4   9      229.09      202.83     69.65 o 
  -5   4   9      494.53      501.81     80.07 o 
  -4   4   9     1034.14     1195.03     92.42 o 
  -3   4   9     3716.01     3619.13    160.19 o 
  -2   4   9     2845.88     2956.80    107.38 o 
  -1   4   9      232.02      339.64     49.69 o 
   0   4   9      290.90      286.14     33.93 o 
   1   4   9     2772.36     2363.46    152.77 o 
   2   4   9     2268.62     2393.28    129.09 o 
   3   4   9      688.59      704.29     74.25 o 
   4   4   9       43.59       76.56     45.75 o 
   5   4   9      757.02      913.45    121.39 o 
   6   4   9      531.49      480.91    120.07 o 
  -8   5   9      280.21      272.12     86.09 o 
  -7   5   9      429.04      532.53     98.61 o 
  -6   5   9       84.52       64.61     47.91 o 
  -5   5   9       19.54       75.49     43.36 o 
  -4   5   9     3763.38     4326.85    214.80 o 
  -3   5   9      910.14      988.63     83.99 o 
  -2   5   9     4464.62     4475.65    142.74 o 
  -1   5   9       14.08       60.98     33.14 o 
   0   5   9     1297.54     1346.80     85.23 o 
   1   5   9     1689.76     1720.87    124.81 o 
   2   5   9     7342.96     7137.93    324.14 o 
   3   5   9      326.98      472.52     93.98 o 
   4   5   9      368.06      456.93     65.56 o 
   5   5   9      722.37      747.20    120.31 o 
   6   5   9      605.46      663.92    153.74 o 
  -8   6   9      153.51      148.55     69.69 o 
  -7   6   9       77.05       67.82     61.09 o 
  -6   6   9     3008.37     2960.13    189.14 o 
  -5   6   9     1471.92     1398.28    102.73 o 
  -4   6   9       64.26      114.44     57.72 o 
  -3   6   9      227.91      345.54     52.65 o 
  -2   6   9     8897.96     8924.55    268.46 o 
  -1   6   9       16.02       23.11     35.96 o 
   0   6   9     3412.36     3248.46    150.99 o 
   1   6   9     1070.80     1233.92     85.82 o 
   2   6   9      466.86      480.18     62.03 o 
   3   6   9      160.57      187.18     50.13 o 
   4   6   9      458.53      358.79    112.18 o 
   5   6   9      274.12      342.06     98.95 o 
   6   6   9       18.44      -86.55     86.55 o 
  -8   7   9      991.45      893.27    176.24 o 
  -7   7   9      379.79      542.20     86.05 o 
  -6   7   9      245.87      206.62     61.68 o 
  -5   7   9     5274.11     5505.75    284.93 o 
  -4   7   9     3723.88     4060.11    222.54 o 
  -3   7   9     8091.40     9079.75    396.90 o 
  -2   7   9      308.85      346.77     34.17 o 
  -1   7   9     3311.29     3556.33    205.74 o 
   0   7   9     4633.66     4378.46    197.27 o 
   1   7   9     8337.67     8705.16    413.65 o 
   2   7   9      241.14      404.56     57.01 o 
   3   7   9       11.97        5.98     33.24 o 
   4   7   9     2849.33     2797.07    229.67 o 
   5   7   9      169.79      279.77     81.63 o 
   6   7   9       19.35      337.84    149.68 o 
  -8   8   9      190.18      187.99    110.24 o 
  -7   8   9      498.12      481.22     84.67 o 
  -6   8   9      216.05      174.47     64.00 o 
  -5   8   9        8.39       53.88     56.11 o 
  -4   8   9     3361.35     3466.27    184.29 o 
  -3   8   9     4353.77     4353.34    225.89 o 
  -2   8   9     3916.49     3773.80    173.68 o 
  -1   8   9      105.96       68.30     33.53 o 
   0   8   9     4262.18     4203.55    194.46 o 
   1   8   9     4750.21     4765.98    234.66 o 
   2   8   9     3951.01     3599.79    187.77 o 
   3   8   9      383.64      400.00     67.01 o 
   4   8   9      730.36      726.70    115.76 o 
   5   8   9     1136.47     1105.64    173.12 o 
   6   8   9      739.71     1050.81    175.52 o 
  -8   9   9       28.01        5.70     83.18 o 
  -7   9   9      171.64      304.55    105.06 o 
  -6   9   9      266.32      229.60     69.15 o 
  -5   9   9      397.01      459.63     72.27 o 
  -4   9   9     1168.24     1088.95     97.07 o 
  -3   9   9       71.00       66.24     33.88 o 
  -2   9   9      952.14      822.19     46.59 o 
  -1   9   9      205.07      184.33     37.70 o 
   0   9   9      579.97      577.69     64.95 o 
   1   9   9       17.11      143.48     65.79 o 
   2   9   9     1521.46     1469.33    135.06 o 
   3   9   9       72.25       60.59     59.88 o 
   4   9   9      294.00      251.98     79.74 o 
   5   9   9       47.97      -39.36     69.52 o 
   6   9   9      150.88      144.82     94.55 o 
  -8  10   9      310.19      435.91    140.27 o 
  -7  10   9        3.94       60.04     54.10 o 
  -6  10   9     2569.59     2621.67    203.46 o 
  -5  10   9      465.21      481.36     79.09 o 
  -4  10   9      237.79      317.48     53.48 o 
  -3  10   9      480.29      646.63     79.45 o 
  -2  10   9     9767.49     9112.71    516.70 o 
  -1  10   9       19.63      -30.51     38.40 o 
   0  10   9     1783.24     1722.18    111.46 o 
   1  10   9     5381.42     5363.50    307.28 o 
   2  10   9      838.39      825.47     81.81 o 
   3  10   9     1082.52     1115.03    187.10 o 
   4  10   9      222.78      333.97    113.96 o 
   5  10   9      801.86      844.44    152.29 o 
  -8  11   9      835.30      785.89    273.38 o 
  -7  11   9      497.42      427.82    130.68 o 
  -6  11   9      341.12      263.43     69.02 o 
  -5  11   9     4331.85     4499.40    261.90 o 
  -4  11   9     2648.07     2570.77    162.41 o 
  -3  11   9     8960.69     8450.43    373.10 o 
  -2  11   9       29.80       59.79     54.17 o 
  -1  11   9     1929.34     1744.70    102.04 o 
   0  11   9     3699.12     3702.82    185.34 o 
   1  11   9     6143.70     6426.14    401.44 o 
   2  11   9      366.55      409.31     82.18 o 
   3  11   9       22.16       48.62     71.81 o 
   4  11   9     1121.68     1066.04    151.01 o 
   5  11   9      117.11      114.54     82.09 o 
  -7  12   9       87.38        3.04     65.98 o 
  -6  12   9       10.53       24.63     80.18 o 
  -5  12   9       42.00       23.35     50.92 o 
  -4  12   9      443.16      490.06     68.84 o 
  -3  12   9      741.19      709.03     68.55 o 
  -2  12   9      100.59      136.84     61.83 o 
  -1  12   9        6.38       67.00     55.12 o 
   0  12   9     1551.90     1495.31    108.63 o 
   1  12   9     2709.06     2771.09    206.36 o 
   2  12   9      229.35      239.30     82.29 o 
   3  12   9       42.89      223.30     97.09 o 
   4  12   9      877.42      815.77    136.71 o 
   5  12   9      559.42      596.54    128.91 o 
  -7  13   9       98.12      192.79     83.97 o 
  -6  13   9       20.84      128.95     66.10 o 
  -5  13   9     1725.73     1715.03    145.58 o 
  -4  13   9       15.53       41.13     52.57 o 
  -3  13   9      429.02      397.06     82.80 o 
  -2  13   9      731.31      623.38     97.88 o 
  -1  13   9      506.28      595.99     65.80 o 
   0  13   9      585.96      764.07     79.26 o 
   1  13   9      614.95      849.45    134.17 o 
   2  13   9      153.80      106.44     74.97 o 
   3  13   9       69.34       -4.24     63.22 o 
   4  13   9      615.50      559.90    122.09 o 
   5  13   9        1.04      -97.85     97.85 o 
  -7  14   9      105.72      -26.92     99.16 o 
  -6  14   9      550.98      625.85    119.18 o 
  -5  14   9      372.09      443.41     87.03 o 
  -4  14   9      961.69      989.22     97.96 o 
  -3  14   9      585.97      658.39    104.30 o 
  -2  14   9     2924.47     2842.56    223.98 o 
  -1  14   9      811.37      923.43    141.96 o 
   0  14   9       34.74        4.46     39.70 o 
   1  14   9     3397.14     3351.81    296.39 o 
   2  14   9      429.78      459.66    103.99 o 
   3  14   9       73.71       42.98     68.36 o 
   4  14   9       31.44       69.61     78.13 o 
   5  14   9      576.24      482.73    125.85 o 
  -7  15   9      110.10       43.85     80.14 o 
  -6  15   9      133.22       19.73    102.42 o 
  -5  15   9      622.26      690.52    100.99 o 
  -4  15   9       79.30       15.30     90.45 o 
  -3  15   9     2091.58     2211.21    186.16 o 
  -2  15   9        2.97       -7.47     80.56 o 
  -1  15   9        0.33       48.71     42.63 o 
   0  15   9      584.54      552.79     67.57 o 
   1  15   9      687.63      799.63    132.08 o 
   2  15   9        3.21       51.80     63.35 o 
   3  15   9      148.57       11.03     64.87 o 
   4  15   9       49.56      -38.45     75.27 o 
  -6  16   9        1.04      -41.64     69.85 o 
  -5  16   9        3.39       30.55     56.65 o 
  -4  16   9       55.70       37.71     65.24 o 
  -3  16   9       39.81        4.53     53.58 o 
  -2  16   9       47.42      107.52     63.48 o 
  -1  16   9      152.40      235.62     68.51 o 
   0  16   9      668.66      786.23     84.49 o 
   1  16   9      285.94      343.45     92.06 o 
   2  16   9       23.29       80.15     73.14 o 
   3  16   9      384.49      522.84    122.95 o 
   4  16   9      409.21      373.51    115.79 o 
  -6  17   9       17.01      158.00    116.10 o 
  -5  17   9      402.72      169.52    113.12 o 
  -4  17   9       27.68      -66.71     66.71 o 
  -3  17   9      586.07      618.37    107.94 o 
  -2  17   9       33.90       67.08     75.89 o 
  -1  17   9       21.96       25.38     61.91 o 
   0  17   9        8.84       29.26     53.76 o 
   1  17   9      593.80      711.21    120.47 o 
   2  17   9       96.53      135.36     94.34 o 
   3  17   9      546.02      811.30    151.82 o 
   4  17   9       18.14       97.44     91.85 o 
  -6  18   9       21.52     -113.98    113.98 o 
  -5  18   9      414.65      346.49    131.30 o 
  -4  18   9       24.16      -85.08     85.08 o 
  -3  18   9      195.43      179.41    104.10 o 
  -2  18   9        5.76       44.27     54.12 o 
  -1  18   9     1665.55     1511.85    165.24 o 
   0  18   9       14.22      213.79    134.54 o 
   1  18   9      358.04      478.76    100.96 o 
   2  18   9      195.40      358.45    103.22 o 
   3  18   9      238.46      139.77     91.23 o 
  -5  19   9       33.78       13.07    140.45 o 
  -4  19   9      199.42      225.09    113.35 o 
  -3  19   9      253.30      232.38     86.32 o 
  -2  19   9      321.78      355.17     90.88 o 
  -1  19   9      402.13      590.60    182.52 o 
   0  19   9      240.25      366.05    118.87 o 
   1  19   9       15.70       96.92     96.78 o 
   2  19   9        1.20      -50.16     74.21 o 
   3  19   9      114.74       68.06     80.50 o 
  -5  20   9      357.48      167.62    240.87 o 
  -4  20   9       81.17      391.83    199.43 o 
  -3  20   9        0.51      228.03     89.40 o 
  -2  20   9      158.64      289.60     89.11 o 
  -1  20   9       80.18      158.66    103.75 o 
   0  20   9       24.93       60.67     81.16 o 
   1  20   9       25.56      196.03    142.44 o 
   2  20   9       19.30        3.74     67.78 o 
  -4  21   9      627.65      745.69    221.30 o 
  -3  21   9        0.30      -21.26     84.92 o 
  -2  21   9        0.98        5.28     62.76 o 
  -1  21   9      493.10      596.70    156.72 o 
   0  21   9      532.42      732.13    172.02 o 
   1  21   9        3.21      114.95    103.31 o 
  -3  22   9      268.58      280.17    133.22 o 
  -2  22   9      315.03      226.90    114.92 o 
  -1  22   9     1244.35      982.83    194.06 o 
   0  22   9       33.57     -100.16    100.16 o 
  -8   0  10      179.88       80.48     96.44 o 
  -7   0  10       26.76       39.69     83.71 o 
  -6   0  10     1921.15     2039.74    337.00 o 
  -5   0  10     1404.95     1183.54    164.61 o 
  -4   0  10      115.76        0.46     27.78 o 
  -3   0  10      455.60      453.53     86.65 o 
  -2   0  10     9296.23     9330.02    424.53 o 
  -1   0  10      137.06      238.04     61.84 o 
   0   0  10     8696.14     8340.13    411.31 o 
   1   0  10      432.08      428.58     61.33 o 
   2   0  10      580.52      643.41     83.49 o 
   3   0  10      772.98      777.04    164.98 o 
   4   0  10     2136.37     2128.60    243.54 o 
   5   0  10      269.16      175.84    103.53 o 
   6   0  10        6.81      -68.67    165.51 o 
  -8   1  10       15.13       65.92     62.68 o 
  -7   1  10       90.54      195.64    112.23 o 
  -6   1  10      956.16     1042.82    111.63 o 
  -5   1  10      159.32      195.11     64.77 o 
  -4   1  10     1190.70     1107.83     83.69 o 
  -3   1  10      285.47      342.95     46.02 o 
  -2   1  10        4.49       89.11     42.79 o 
  -1   1  10       89.72       32.99     34.01 o 
   0   1  10     2106.59     2241.40    102.21 o 
   1   1  10        1.38       -7.99     25.34 o 
   2   1  10     1821.24     1675.60    112.28 o 
   3   1  10        1.38      -40.23     40.23 o 
   4   1  10        1.78      -23.90     52.27 o 
   5   1  10      263.08      123.20     78.25 o 
   6   1  10      269.89      281.10    153.65 o 
  -8   2  10       94.88      115.10     71.37 o 
  -7   2  10        2.11       15.33     59.47 o 
  -6   2  10       83.55       97.55     62.63 o 
  -5   2  10     1733.67     1620.38    107.61 o 
  -4   2  10     1187.25     1175.09     90.53 o 
  -3   2  10     1466.31     1344.39     62.32 o 
  -2   2  10        7.50      -34.01     50.37 o 
  -1   2  10     1025.66     1198.54     66.11 o 
   0   2  10     3825.31     3914.12    148.20 o 
   1   2  10     2292.69     2016.33    135.19 o 
   2   2  10       54.53       46.91     46.04 o 
   3   2  10       74.65      116.53     93.12 o 
   4   2  10      630.96      612.13     98.43 o 
   5   2  10      289.40      279.13     98.36 o 
   6   2  10       29.95      154.51    133.00 o 
  -8   3  10      154.42      149.76     80.27 o 
  -7   3  10      311.67      454.18     98.44 o 
  -6   3  10     6519.43     6475.24    415.17 o 
  -5   3  10      309.43      477.80     66.69 o 
  -4   3  10     3900.84     3854.79    234.93 o 
  -3   3  10     3452.52     3516.85    139.64 o 
  -2   3  10     2882.04     3036.57    127.29 o 
  -1   3  10     5709.21     5996.79    206.31 o 
   0   3  10     8057.39     7988.55    284.28 o 
   1   3  10      114.97      194.44     60.55 o 
   2   3  10      317.86      726.90    125.03 o 
   3   3  10     2441.15     2335.52    177.86 o 
   4   3  10      184.87      185.24     58.07 o 
   5   3  10      788.37      778.37    158.23 o 
   6   3  10      345.71      285.65    124.72 o 
  -8   4  10       84.18      122.12     78.50 o 
  -7   4  10        1.07      -49.89     86.02 o 
  -6   4  10     3967.93     3898.92    283.36 o 
  -5   4  10     6203.12     6193.77    347.09 o 
  -4   4  10      492.31      497.30     80.37 o 
  -3   4  10       87.51      161.85     80.42 o 
  -2   4  10    12164.62    12671.81    433.62 o 
  -1   4  10     2702.49     2645.83    111.37 o 
   0   4  10     6392.46     5812.34    531.19 o 
   1   4  10      523.15      661.29     71.78 o 
   2   4  10     1845.13     1873.90    121.99 o 
   3   4  10     1282.57     1376.85    110.93 o 
   4   4  10     1218.52     1125.06    114.04 o 
   5   4  10      205.02      155.99     90.14 o 
   6   4  10        9.38       66.58    114.42 o 
  -8   5  10      831.33      783.64    133.41 o 
  -7   5  10      208.60      322.03     96.13 o 
  -6   5  10      506.53      620.38    102.28 o 
  -5   5  10     5522.72     5907.79    310.28 o 
  -4   5  10     1413.19     1489.44    111.61 o 
  -3   5  10     5846.45     6082.20    282.12 o 
  -2   5  10       18.40      -17.94     42.96 o 
  -1   5  10     5412.38     5285.66    231.00 o 
   0   5  10     4707.64     4856.64    230.21 o 
   1   5  10     2943.19     2868.60    188.50 o 
   2   5  10      435.87      476.14     59.95 o 
   3   5  10      617.38      586.37     71.56 o 
   4   5  10     1610.53     1705.92    173.05 o 
   5   5  10       86.79       12.99     70.34 o 
  -8   6  10        4.45       39.89     74.72 o 
  -7   6  10       54.10      112.99     71.11 o 
  -6   6  10      138.19      132.78     57.70 o 
  -5   6  10      113.46      197.80     60.60 o 
  -4   6  10        5.85      -17.11     43.28 o 
  -3   6  10     1613.29     1700.39    109.26 o 
  -2   6  10      437.88      407.26     41.95 o 
  -1   6  10      233.09      147.35     60.78 o 
   0   6  10     1734.24     1614.79    138.93 o 
   1   6  10     1513.28     1436.49    108.02 o 
   2   6  10      496.75      491.29     67.08 o 
   3   6  10      111.21       81.07     49.08 o 
   4   6  10      698.59      577.02     98.91 o 
   5   6  10      452.60      570.36    137.36 o 
  -8   7  10      107.09       78.44    109.71 o 
  -7   7  10      555.63      484.70    100.75 o 
  -6   7  10      480.83      685.74    103.01 o 
  -5   7  10        2.61      -52.73     52.73 o 
  -4   7  10     3599.04     3742.19    224.71 o 
  -3   7  10      681.64      717.69     72.34 o 
  -2   7  10      434.99      452.21     63.39 o 
  -1   7  10       10.43      -49.76     49.76 o 
   0   7  10     3086.91     2968.68    165.75 o 
   1   7  10     1343.77     1229.81    112.21 o 
   2   7  10     1937.12     1748.38    116.21 o 
   3   7  10       66.39       74.86     41.88 o 
   4   7  10       39.23       87.11     67.55 o 
   5   7  10      713.42      920.11    150.07 o 
  -8   8  10      612.21      391.72    135.93 o 
  -7   8  10        0.25      -76.24     76.24 o 
  -6   8  10      854.75      799.75     98.79 o 
  -5   8  10        4.92       16.99     54.13 o 
  -4   8  10     2375.36     2503.19    162.03 o 
  -3   8  10      821.26      809.80     75.45 o 
  -2   8  10     6727.34     6244.13    306.07 o 
  -1   8  10      794.93      801.69     76.54 o 
   0   8  10      110.00      200.96     46.53 o 
   1   8  10     6879.14     6855.77    497.59 o 
   2   8  10     1503.34     1398.09    150.51 o 
   3   8  10       11.40       24.51     77.11 o 
   4   8  10       40.80       87.48     71.40 o 
   5   8  10      883.86      734.86    120.11 o 
  -8   9  10      316.78      390.86    247.35 o 
  -7   9  10      252.44      280.53     85.66 o 
  -6   9  10      261.51      333.09     75.97 o 
  -5   9  10     6153.75     6177.04    344.45 o 
  -4   9  10     1103.49     1138.43     95.21 o 
  -3   9  10      563.25      696.29     69.63 o 
  -2   9  10     2764.01     2966.48    234.72 o 
  -1   9  10    12353.29    12460.72    548.65 o 
   0   9  10     4620.98     4461.81    226.57 o 
   1   9  10     2161.54     2268.96    155.98 o 
   2   9  10     1200.87     1324.79    165.37 o 
   3   9  10     1383.72     1351.84    160.51 o 
   4   9  10     2124.63     2208.96    240.41 o 
   5   9  10      385.00      324.03    110.14 o 
  -8  10  10        2.39      -53.41     93.91 o 
  -7  10  10        1.04      -54.93     60.06 o 
  -6  10  10      245.13      256.59     98.27 o 
  -5  10  10      393.78      478.27     83.85 o 
  -4  10  10      604.45      672.46     78.93 o 
  -3  10  10      207.23      261.98     44.75 o 
  -2  10  10       97.25      100.27     57.69 o 
  -1  10  10     2232.02     2337.14    135.42 o 
   0  10  10      533.33      561.88     70.15 o 
   1  10  10     1468.91     1494.82    115.36 o 
   2  10  10        1.55      102.19     51.56 o 
   3  10  10      358.00      486.63    105.94 o 
   4  10  10      634.36      655.46    130.73 o 
   5  10  10      374.51      344.34    110.54 o 
  -7  11  10       32.89      227.41     92.44 o 
  -6  11  10       94.72      108.24     50.69 o 
  -5  11  10      554.85      571.41     94.64 o 
  -4  11  10       49.95       26.99     39.83 o 
  -3  11  10      623.03      602.92     84.45 o 
  -2  11  10      281.22      372.09     89.10 o 
  -1  11  10      104.87      123.89     45.26 o 
   0  11  10       16.22       82.25     47.07 o 
   1  11  10       58.94      153.63     83.34 o 
   2  11  10      739.09      995.63    203.67 o 
   3  11  10        4.61       11.09     96.52 o 
   4  11  10        6.59       51.64     85.34 o 
   5  11  10       67.52      -83.76     83.76 o 
  -7  12  10       20.14       39.67     77.46 o 
  -6  12  10      758.04      671.14    100.99 o 
  -5  12  10      313.43      191.01     75.02 o 
  -4  12  10       86.61       82.18     70.48 o 
  -3  12  10        2.64      -58.15     58.22 o 
  -2  12  10     3189.55     3263.10    242.33 o 
  -1  12  10       20.53       69.51     40.57 o 
   0  12  10       15.37      -25.73     60.67 o 
   1  12  10      876.88      881.57    100.06 o 
   2  12  10      806.07      851.53    134.74 o 
   3  12  10       97.68      228.39     81.72 o 
   4  12  10        1.16      -58.68     76.66 o 
  -7  13  10      111.45      109.28    119.21 o 
  -6  13  10      339.14      260.91     75.19 o 
  -5  13  10     1701.09     1798.53    153.79 o 
  -4  13  10     1358.32     1311.29    106.57 o 
  -3  13  10     3734.54     3611.76    276.59 o 
  -2  13  10       69.84       89.38     75.28 o 
  -1  13  10      991.78      860.47     86.68 o 
   0  13  10     2078.37     2113.77    136.43 o 
   1  13  10     4498.25     4808.78    502.53 o 
   2  13  10       42.95       14.67     61.87 o 
   3  13  10        0.01       -1.85     89.23 o 
   4  13  10     1227.69     1372.33    194.61 o 
  -7  14  10       13.27       80.53     83.96 o 
  -6  14  10       88.13       87.47     74.51 o 
  -5  14  10      750.89      654.21     92.39 o 
  -4  14  10      555.13      433.12     99.16 o 
  -3  14  10      279.31      445.52    102.47 o 
  -2  14  10        0.35       17.05     69.09 o 
  -1  14  10      402.77      410.78     75.46 o 
   0  14  10      320.43      448.89     66.58 o 
   1  14  10      142.07      304.99    164.34 o 
   2  14  10        1.91       17.68     63.99 o 
   3  14  10       14.73       63.95     73.74 o 
   4  14  10       22.04      -51.41     78.31 o 
  -6  15  10      449.14      539.53    160.59 o 
  -5  15  10      662.84      827.04    145.55 o 
  -4  15  10      805.58      765.56    127.42 o 
  -3  15  10      714.05      802.13    132.10 o 
  -2  15  10     2114.87     2250.49    216.34 o 
  -1  15  10      870.43      899.28    160.38 o 
   0  15  10       80.52       15.24     53.96 o 
   1  15  10        3.98      127.60     71.82 o 
   2  15  10      916.51     1016.74    158.18 o 
   3  15  10        4.72       13.49     84.48 o 
   4  15  10       28.86       30.99     77.93 o 
  -6  16  10      291.53      379.62    148.66 o 
  -5  16  10      397.64      511.94    116.87 o 
  -4  16  10      964.43     1150.29    161.44 o 
  -3  16  10      408.83      415.19     99.03 o 
  -2  16  10        8.85      -44.89     63.95 o 
  -1  16  10     2913.72     2723.40    240.92 o 
   0  16  10       49.80      -50.34     50.34 o 
   1  16  10      204.68      409.51    127.72 o 
   2  16  10       61.81       -9.07     98.35 o 
   3  16  10      315.30      446.16    125.28 o 
  -6  17  10       91.55       57.05    200.37 o 
  -5  17  10      221.22      318.56    141.72 o 
  -4  17  10        8.85      104.79     84.73 o 
  -3  17  10      167.17      191.73    154.00 o 
  -2  17  10        6.05       -6.16     57.15 o 
  -1  17  10      107.38      -18.01     77.31 o 
   0  17  10       45.88       93.72     95.09 o 
   1  17  10      579.26      609.80    112.68 o 
   2  17  10        3.08      153.04    113.08 o 
   3  17  10       16.75       89.29    100.08 o 
  -5  18  10      111.87      216.68    132.36 o 
  -4  18  10        0.53      172.53     91.13 o 
  -3  18  10        0.91      -29.09     60.22 o 
  -2  18  10        2.54       35.25     64.86 o 
  -1  18  10       10.14      -56.92     90.10 o 
   0  18  10       30.87      -47.04     99.23 o 
   1  18  10       31.13       80.79     72.79 o 
   2  18  10        1.40      -51.87     78.78 o 
  -4  19  10      160.39      246.15    130.47 o 
  -3  19  10       13.13       12.30     61.66 o 
  -2  19  10       18.93      -14.46     69.97 o 
  -1  19  10       33.96      -72.68     87.26 o 
   0  19  10       38.46       72.08     93.36 o 
   1  19  10      308.35      348.93    141.51 o 
   2  19  10       88.49        1.75     96.09 o 
  -4  20  10      125.26      115.40    117.35 o 
  -3  20  10     1315.40     1179.43    185.30 o 
  -2  20  10       35.74       16.68     86.14 o 
  -1  20  10      337.70      196.84    142.60 o 
   0  20  10      492.88      635.56    177.31 o 
   1  20  10      250.38      209.66    205.65 o 
  -3  21  10     1210.61     1117.47    216.45 o 
  -2  21  10      781.84     1197.16    491.07 o 
  -1  21  10      122.20      339.35    185.65 o 
   0  21  10       10.24     -152.49    154.90 o 
  -8   1  11      637.73      699.09    131.72 o 
  -7   1  11      450.15      445.06    152.21 o 
  -6   1  11     4077.15     3844.37    284.91 o 
  -5   1  11       34.53      132.32     61.75 o 
  -4   1  11      565.17      674.26     64.05 o 
  -3   1  11     4184.62     3999.16    183.48 o 
  -2   1  11     6150.84     6131.95    218.92 o 
  -1   1  11      224.60      303.85     57.64 o 
   0   1  11       24.58       55.98     36.01 o 
   1   1  11     1699.76     1699.34    117.63 o 
   2   1  11      624.77      547.22     71.16 o 
   3   1  11      977.00     1046.72    116.24 o 
   4   1  11       67.84       29.56     59.98 o 
   5   1  11        0.41      -44.85    101.73 o 
  -8   2  11      107.70       12.55     63.95 o 
  -7   2  11       19.78       13.00     59.46 o 
  -6   2  11     1508.99     1350.93    152.86 o 
  -5   2  11     3410.81     3294.80    236.33 o 
  -4   2  11       98.07      144.03     56.29 o 
  -3   2  11        3.93      180.33     82.12 o 
  -2   2  11    14596.08    15063.40    618.50 o 
  -1   2  11     1295.97     1244.96     76.64 o 
   0   2  11      522.13      545.93     57.57 o 
   1   2  11     1237.21     1260.44    113.28 o 
   2   2  11     4981.58     5281.38    278.49 o 
   3   2  11      456.29      418.32     80.01 o 
   4   2  11      564.18      642.06     97.11 o 
   5   2  11      769.95      745.18    179.27 o 
  -8   3  11      537.45      328.22    104.99 o 
  -7   3  11       21.35       17.47     61.45 o 
  -6   3  11     1184.62     1184.24    142.76 o 
  -5   3  11      615.40      771.40     87.64 o 
  -4   3  11      185.54      239.75     62.70 o 
  -3   3  11      790.19      840.03     67.56 o 
  -2   3  11      379.52      477.21     44.91 o 
  -1   3  11      242.40      344.69     46.54 o 
   0   3  11        1.20       -4.81     57.25 o 
   1   3  11     1303.08     1502.46    158.74 o 
   2   3  11      225.66      372.03    111.40 o 
   3   3  11       42.40       79.10     53.85 o 
   4   3  11      197.01      213.36    100.54 o 
   5   3  11        3.18       53.36     78.74 o 
  -8   4  11        2.66      -56.16     77.62 o 
  -7   4  11       38.88        2.14     64.27 o 
  -6   4  11       32.68      266.25    156.15 o 
  -5   4  11       89.97      179.56     62.15 o 
  -4   4  11      123.46      211.17     54.61 o 
  -3   4  11       86.33       97.96     42.84 o 
  -2   4  11        6.69       35.32     28.09 o 
  -1   4  11     1270.09     1279.84    107.00 o 
   0   4  11        8.18      -42.51     42.51 o 
   1   4  11       30.04        3.01     70.62 o 
   2   4  11       56.47       27.55     42.15 o 
   3   4  11      383.31      571.46     81.35 o 
   4   4  11       50.87       80.67    131.23 o 
   5   4  11       19.64      -70.27     75.41 o 
  -8   5  11      404.63      402.57    146.08 o 
  -7   5  11      256.44      362.27    114.74 o 
  -6   5  11     2991.11     2801.35    237.09 o 
  -5   5  11        2.97      151.44    111.32 o 
  -4   5  11        3.97       20.44     50.08 o 
  -3   5  11     4223.62     4712.38    236.62 o 
  -2   5  11     4239.36     3969.85    282.67 o 
  -1   5  11     1149.34     1152.26     91.10 o 
   0   5  11      931.97      972.77     91.77 o 
   1   5  11     1202.51     1165.99    104.59 o 
   2   5  11      326.04      466.93     65.79 o 
   3   5  11     1838.15     1773.55    146.74 o 
   4   5  11      615.23      633.01    135.92 o 
   5   5  11       15.31      190.24    101.27 o 
  -8   6  11      206.86      132.99     82.07 o 
  -7   6  11       79.08      125.17     74.48 o 
  -6   6  11      829.63      717.10    114.63 o 
  -5   6  11      672.35      768.90     95.87 o 
  -4   6  11     1033.41     1181.70    112.50 o 
  -3   6  11        8.69       23.64     40.99 o 
  -2   6  11     6590.09     6128.06    270.45 o 
  -1   6  11      101.26      111.55     56.08 o 
   0   6  11      175.36      183.63     75.44 o 
   1   6  11     1290.91     1233.97    133.25 o 
   2   6  11     1918.07     1822.29    142.12 o 
   3   6  11       45.45       92.91     56.53 o 
   4   6  11       45.74      102.69     80.72 o 
   5   6  11      670.65      636.63    218.39 o 
  -8   7  11      163.77      115.17    110.06 o 
  -7   7  11      391.14      545.61    141.86 o 
  -6   7  11        0.16       68.46     59.54 o 
  -5   7  11     1899.46     2295.98    179.60 o 
  -4   7  11        3.76       25.31     43.24 o 
  -3   7  11       97.32      120.03     42.60 o 
  -2   7  11     2199.06     2355.04    166.93 o 
  -1   7  11     3116.16     3469.28    291.00 o 
   0   7  11      372.26      353.85     88.63 o 
   1   7  11      427.46      552.71     77.38 o 
   2   7  11     2497.87     2503.87    180.50 o 
   3   7  11      806.09      747.44    138.96 o 
   4   7  11     1076.86     1144.54    166.38 o 
   5   7  11       49.06       55.60     92.19 o 
  -7   8  11        9.97      170.17     83.04 o 
  -6   8  11       14.17       55.40     53.61 o 
  -5   8  11        0.32       14.18     62.23 o 
  -4   8  11       54.66       93.93     74.33 o 
  -3   8  11       47.71       39.29     38.75 o 
  -2   8  11       26.34      105.77     64.25 o 
  -1   8  11      111.00      206.68     60.00 o 
   0   8  11      302.84      239.41     72.43 o 
   1   8  11       30.69       17.05     39.87 o 
   2   8  11       51.01      104.56     55.53 o 
   3   8  11       27.34      -64.12     64.12 o 
   4   8  11      234.11      120.60     79.74 o 
  -7   9  11       76.75      101.71     76.42 o 
  -6   9  11      616.80      609.55    104.03 o 
  -5   9  11       20.08      -50.46     50.46 o 
  -4   9  11      914.35      706.28     83.69 o 
  -3   9  11       13.85       66.80     62.37 o 
  -2   9  11      481.49      530.14     92.95 o 
  -1   9  11      173.96      247.72     60.34 o 
   0   9  11     2399.34     2163.58    165.95 o 
   1   9  11       40.52      -61.09     61.09 o 
   2   9  11       99.41      144.66     60.53 o 
   3   9  11      796.54      817.34    139.68 o 
   4   9  11      215.85      268.95     96.97 o 
  -7  10  11        3.93       -9.94    105.26 o 
  -6  10  11       34.71       53.98     61.83 o 
  -5  10  11       35.89      -28.39     45.23 o 
  -4  10  11     1586.78     1443.50    120.67 o 
  -3  10  11       31.50      129.85     69.61 o 
  -2  10  11     1360.44     1499.43    152.79 o 
  -1  10  11     1359.60     1429.02    126.56 o 
   0  10  11       11.29      -29.44     44.89 o 
   1  10  11      773.86      758.50    136.63 o 
   2  10  11      585.59      546.89    157.31 o 
   3  10  11      177.23      128.75     74.29 o 
   4  10  11        3.96      -84.56     84.56 o 
  -7  11  11      244.48      237.26    108.25 o 
  -6  11  11        5.48      -17.20     68.46 o 
  -5  11  11     1405.05     1453.69    136.21 o 
  -4  11  11      118.20      111.04     72.48 o 
  -3  11  11       40.98      100.94     90.02 o 
  -2  11  11      643.47      712.00    109.18 o 
  -1  11  11     4824.31     4718.03    345.98 o 
   0  11  11     1614.66     1690.71    131.93 o 
   1  11  11      242.86      257.73     62.45 o 
   2  11  11     1048.63      989.48    147.86 o 
   3  11  11     1348.98     1370.52    187.27 o 
   4  11  11     1651.92     1975.76    241.69 o 
  -7  12  11      189.05      178.74    111.31 o 
  -6  12  11      183.53      150.07     69.96 o 
  -5  12  11      853.65      737.55    102.10 o 
  -4  12  11     1335.74     1133.14    161.12 o 
  -3  12  11      163.92      104.60    109.08 o 
  -2  12  11       95.60      105.82    123.10 o 
  -1  12  11      528.37      503.50     63.67 o 
   0  12  11      324.61      388.42     86.24 o 
   1  12  11      179.66      132.77     55.35 o 
   2  12  11       22.91      116.86     80.46 o 
   3  12  11        0.20      -83.06     83.06 o 
   4  12  11       11.52      -17.91     76.17 o 
  -6  13  11        2.85        9.22    118.71 o 
  -5  13  11      368.51      381.02    116.60 o 
  -4  13  11     1635.57     1316.63    162.65 o 
  -3  13  11     1592.69     1852.89    186.50 o 
  -2  13  11      987.11     1171.49    144.55 o 
  -1  13  11      411.91      544.78    102.56 o 
   0  13  11     1189.12     1033.90    161.67 o 
   1  13  11       85.34      233.66     90.78 o 
   2  13  11     1094.26     1147.90    164.05 o 
   3  13  11        3.41       10.89     71.07 o 
  -6  14  11      131.94      296.96    131.95 o 
  -5  14  11       27.48      -21.51     65.09 o 
  -4  14  11      501.83      619.26    120.53 o 
  -3  14  11      384.32      483.58    102.70 o 
  -2  14  11      178.67       46.69     65.09 o 
  -1  14  11      597.87      657.79    111.16 o 
   0  14  11       76.05      -15.70     47.48 o 
   1  14  11      115.01      120.55     77.56 o 
   2  14  11        0.42       27.16     71.75 o 
   3  14  11      143.53      327.02    141.52 o 
  -6  15  11      152.11       40.09    100.43 o 
  -5  15  11      762.81      908.66    158.91 o 
  -4  15  11      305.76      466.70    110.35 o 
  -3  15  11      580.75      749.00    128.72 o 
  -2  15  11        5.26       -8.07     89.81 o 
  -1  15  11     1900.70     1845.20    183.98 o 
   0  15  11      716.33      656.83    155.68 o 
   1  15  11     1168.96     1322.84    191.47 o 
   2  15  11      200.99      211.35    119.55 o 
   3  15  11      257.76      199.74     99.83 o 
  -5  16  11     1100.25     1099.26    175.15 o 
  -4  16  11      924.34      858.92    148.41 o 
  -3  16  11        8.28       47.16     88.80 o 
  -2  16  11      385.67      486.11    103.69 o 
  -1  16  11      845.87      875.08    142.10 o 
   0  16  11      681.48      641.15    169.07 o 
   1  16  11       43.58      -36.60     64.07 o 
   2  16  11       23.02      -12.01     73.91 o 
  -5  17  11       16.22     -124.02    124.02 o 
  -4  17  11      571.50      366.09    110.56 o 
  -3  17  11      413.44      421.52    114.68 o 
  -2  17  11      332.53      246.79     89.54 o 
  -1  17  11      138.15      244.69     84.54 o 
   0  17  11      195.96      229.44    122.82 o 
   1  17  11       43.48       -5.59     84.02 o 
   2  17  11      250.10      191.25     95.83 o 
  -4  18  11      397.66      478.47    166.03 o 
  -3  18  11     1268.98     1435.25    245.72 o 
  -2  18  11       24.78      -67.18     85.16 o 
  -1  18  11       19.97      -21.79    118.35 o 
   0  18  11      490.55      272.98    118.50 o 
   1  18  11      371.60      548.29    131.81 o 
  -3  19  11      870.37      925.16    157.62 o 
  -2  19  11      336.81      389.28    173.84 o 
  -1  19  11       14.55      -64.05    101.91 o 
   0  19  11      123.57      186.60    155.78 o 
  -2  20  11      300.55      513.19    145.48 o 
  -1  20  11      447.33      483.53    153.21 o 
  -8   0  12      132.98      123.50    118.32 o 
  -7   0  12      233.86      396.63    290.52 o 
  -6   0  12      318.23      279.87    201.43 o 
  -5   0  12      987.13     1251.18    200.88 o 
  -4   0  12     2315.15     2362.89    255.58 o 
  -3   0  12       20.77       25.64     37.01 o 
  -2   0  12     6607.11     5882.14    344.53 o 
  -1   0  12      203.17      215.77     74.64 o 
   0   0  12       21.32       59.56     78.36 o 
   1   0  12     1328.00     1121.10    169.17 o 
   2   0  12     3186.00     2958.82    313.76 o 
   3   0  12       22.33      -56.14     79.01 o 
   4   0  12        1.42      117.18    101.72 o 
  -8   1  12      757.62      672.37    136.02 o 
  -7   1  12        3.71      -63.61     70.12 o 
  -6   1  12      596.90      679.41    113.96 o 
  -5   1  12      733.68      969.56    120.97 o 
  -4   1  12      531.33      656.62     94.11 o 
  -3   1  12     2321.74     2297.55    138.33 o 
  -2   1  12      212.00      273.67     44.53 o 
  -1   1  12      239.06      343.63     69.65 o 
   0   1  12      310.12      389.40     86.46 o 
   1   1  12     3110.67     2686.77    196.35 o 
   2   1  12       78.34       98.04     60.10 o 
   3   1  12      101.22      125.46     63.18 o 
   4   1  12      153.71      146.75     92.14 o 
  -8   2  12       12.06       15.61     70.44 o 
  -7   2  12      138.25      309.66    102.81 o 
  -6   2  12      188.14      278.80     85.04 o 
  -5   2  12      275.56      272.45     81.58 o 
  -4   2  12      423.17      755.45    105.69 o 
  -3   2  12       46.64       51.33     34.60 o 
  -2   2  12      353.28      395.91     53.57 o 
  -1   2  12      200.77      265.08     46.54 o 
   0   2  12      807.81      850.14     87.67 o 
   1   2  12        4.47       24.32     41.70 o 
   2   2  12        6.41       50.20     55.58 o 
   3   2  12       97.19      233.73    113.60 o 
   4   2  12        6.35        4.97     77.93 o 
  -8   3  12     1876.01     1825.13    224.47 o 
  -7   3  12      845.40     1076.08    150.45 o 
  -6   3  12     1615.87     1536.55    169.24 o 
  -5   3  12      989.91     1100.50    132.03 o 
  -4   3  12     3318.67     3470.89    238.66 o 
  -3   3  12     7704.78     7618.03    367.63 o 
  -2   3  12     7215.34     7280.62    342.05 o 
  -1   3  12       76.20       53.37     42.52 o 
   0   3  12      572.37      826.61     84.60 o 
   1   3  12     8908.32     8834.81    597.40 o 
   2   3  12     1653.91     1477.95    147.16 o 
   3   3  12      799.79      660.35    104.56 o 
   4   3  12        8.75       61.60    106.00 o 
  -7   4  12      117.09      219.00    102.97 o 
  -6   4  12      222.63      161.87     75.56 o 
  -5   4  12     2797.22     2755.61    214.88 o 
  -4   4  12      461.76      618.33     78.43 o 
  -3   4  12       28.66       75.32     42.70 o 
  -2   4  12     4687.23     4623.25    194.94 o 
  -1   4  12      560.20      540.62     76.61 o 
   0   4  12        3.49      -29.11     52.57 o 
   1   4  12      656.11      643.01     85.69 o 
   2   4  12     1880.07     1919.18    158.18 o 
   3   4  12       52.99       -8.68     67.31 o 
   4   4  12        1.41      144.92     96.73 o 
  -7   5  12       21.31      -75.10     75.10 o 
  -6   5  12     1275.51     1272.36    158.38 o 
  -5   5  12      125.24      434.26    100.90 o 
  -4   5  12      264.30      282.14     71.14 o 
  -3   5  12      285.37      344.22     59.55 o 
  -2   5  12      613.32      537.89     71.59 o 
  -1   5  12     1123.09     1244.70    106.49 o 
   0   5  12       31.40       74.06     47.66 o 
   1   5  12      715.15      864.52    131.14 o 
   2   5  12      178.01      286.22     67.85 o 
   3   5  12      111.41       44.80     64.73 o 
   4   5  12      101.01       54.24     83.67 o 
  -7   6  12       35.79       79.66     76.07 o 
  -6   6  12       41.93      -71.01     71.01 o 
  -5   6  12      616.95      835.66     99.60 o 
  -4   6  12      797.32      879.20    106.09 o 
  -3   6  12      186.37      362.64     61.03 o 
  -2   6  12       45.21       37.55     56.79 o 
  -1   6  12      375.67      714.70    128.28 o 
   0   6  12      161.92      173.08     57.57 o 
   1   6  12      194.20      219.49     65.59 o 
   2   6  12      121.00      182.44    107.90 o 
   3   6  12       20.20      302.22    144.61 o 
   4   6  12       21.61      -45.81     78.60 o 
  -7   7  12      113.83      118.80     85.04 o 
  -6   7  12      280.44      316.80     92.46 o 
  -5   7  12      447.68      544.28     84.13 o 
  -4   7  12      182.54      292.06     64.76 o 
  -3   7  12      147.56      130.13     69.59 o 
  -2   7  12      809.23      866.01    117.41 o 
  -1   7  12      146.01      152.08     66.51 o 
   0   7  12       39.31       12.94     49.59 o 
   1   7  12     1119.27     1060.60    113.97 o 
   2   7  12      242.74      188.16     62.64 o 
   3   7  12      266.55      416.17    101.33 o 
   4   7  12        2.00      -92.04     97.43 o 
  -7   8  12       93.99      112.38     84.23 o 
  -6   8  12      335.23      543.92    115.11 o 
  -5   8  12       19.01      109.36    109.58 o 
  -4   8  12     1805.33     1572.41    122.51 o 
  -3   8  12      192.84      386.30     96.57 o 
  -2   8  12      368.88      576.33    102.63 o 
  -1   8  12      929.70      932.94     96.36 o 
   0   8  12     1450.79     1222.95    159.24 o 
   1   8  12       39.80       81.17     46.53 o 
   2   8  12      621.08      475.29     97.99 o 
   3   8  12      466.82      675.75    134.67 o 
   4   8  12        1.34        9.75     82.85 o 
  -7   9  12      266.86      305.63    103.79 o 
  -6   9  12       63.21      144.80    107.25 o 
  -5   9  12        0.78       38.22     57.14 o 
  -4   9  12      507.29      700.72    122.37 o 
  -3   9  12     1005.58     1133.11    145.23 o 
  -2   9  12      664.25      946.61    222.88 o 
  -1   9  12      786.02      789.19     91.15 o 
   0   9  12      305.30      314.67     79.04 o 
   1   9  12      179.27      199.53     64.71 o 
   2   9  12     1901.75     1890.86    219.95 o 
   3   9  12      482.44      393.89    144.35 o 
   4   9  12      113.83      223.92    119.77 o 
  -7  10  12       11.97       95.49    129.75 o 
  -6  10  12       59.71       34.21     64.26 o 
  -5  10  12      293.12      357.30     97.61 o 
  -4  10  12      344.22      309.96    110.45 o 
  -3  10  12        9.12        2.94     57.43 o 
  -2  10  12       71.17      126.95     71.47 o 
  -1  10  12      388.21      489.41     94.40 o 
   0  10  12      226.15      327.69     70.06 o 
   1  10  12      124.96      125.80     62.90 o 
   2  10  12       37.93      100.85     83.28 o 
   3  10  12       76.40      -49.70     80.97 o 
  -6  11  12      490.40      445.48    138.13 o 
  -5  11  12        0.54       61.01     82.08 o 
  -4  11  12       49.60      -44.83     69.84 o 
  -3  11  12        3.00       -6.03     65.67 o 
  -2  11  12      456.86      373.94     84.21 o 
  -1  11  12        0.66       75.09     73.79 o 
   0  11  12      824.24      720.57     93.51 o 
   1  11  12       28.24       10.08     51.02 o 
   2  11  12        2.90       66.43     95.35 o 
   3  11  12      177.79       71.89     84.10 o 
  -6  12  12        4.50       40.73     87.62 o 
  -5  12  12      635.57      809.03    136.44 o 
  -4  12  12        1.31       66.28     74.28 o 
  -3  12  12      999.30     1111.13    147.51 o 
  -2  12  12      362.52      407.03    118.72 o 
  -1  12  12      121.89      174.99     86.14 o 
   0  12  12      152.88      212.19     69.32 o 
   1  12  12       88.68       53.10     65.67 o 
   2  12  12        0.67       22.83     69.90 o 
   3  12  12      114.41       23.23     77.30 o 
  -6  13  12      287.71      252.54    178.44 o 
  -5  13  12        0.86       52.39     76.46 o 
  -4  13  12       13.70      147.01     77.84 o 
  -3  13  12       34.74       34.64     72.65 o 
  -2  13  12       11.96       71.25     73.68 o 
  -1  13  12      310.31      378.42    127.93 o 
   0  13  12        0.09      -51.74     64.62 o 
   1  13  12      141.07      261.82     97.75 o 
   2  13  12      656.43      699.72    152.61 o 
  -5  14  12     2315.80     2137.34    245.66 o 
  -4  14  12      681.08      617.43    131.74 o 
  -3  14  12        0.21      -27.88     66.34 o 
  -2  14  12     1771.20     1804.35    264.46 o 
  -1  14  12     2903.47     2834.24    291.60 o 
   0  14  12     1288.08     1233.54    214.39 o 
   1  14  12        1.76      122.02     78.76 o 
   2  14  12      327.43      181.61    104.21 o 
  -5  15  12       78.66       -2.35     96.00 o 
  -4  15  12     1809.79     1611.98    205.37 o 
  -3  15  12     1754.76     1537.97    199.50 o 
  -2  15  12      295.18      422.34    117.79 o 
  -1  15  12        1.87        4.48     63.84 o 
   0  15  12     1791.16     1504.05    242.81 o 
   1  15  12      806.23     1084.61    216.91 o 
   2  15  12      445.25      354.49    110.03 o 
  -4  16  12       77.17       34.45     73.71 o 
  -3  16  12      376.93      521.39    124.17 o 
  -2  16  12       46.10       41.78     65.52 o 
  -1  16  12       49.82       42.11     92.97 o 
   0  16  12       83.20      -61.74    104.19 o 
   1  16  12       44.14      174.42    120.25 o 
  -4  17  12       26.36       86.52     93.78 o 
  -3  17  12        4.46      -10.38     68.11 o 
  -2  17  12        7.30       60.29     78.46 o 
  -1  17  12      697.49      729.99    179.08 o 
   0  17  12      185.14      101.76    109.08 o 
  -3  18  12      168.85      167.85     88.91 o 
  -2  18  12      597.56      830.47    269.20 o 
  -1  18  12      565.84      560.78    178.99 o 
  -7   1  13        0.25      230.22     92.46 o 
  -6   1  13       30.36        8.65     60.13 o 
  -5   1  13     1999.82     1886.63    184.20 o 
  -4   1  13     3686.32     3469.77    264.98 o 
  -3   1  13      791.72      890.27    128.79 o 
  -2   1  13      281.63      290.28     48.52 o 
  -1   1  13     4845.18     4910.62    280.79 o 
   0   1  13     2451.52     2387.77    194.70 o 
   1   1  13     3789.33     3187.95    241.70 o 
   2   1  13      161.62      182.58     73.54 o 
   3   1  13      351.63      201.11     76.50 o 
   4   1  13      787.39      863.59    363.94 o 
  -7   2  13       33.99      264.50    136.84 o 
  -6   2  13        0.56      -42.89     64.57 o 
  -5   2  13     1408.10     1491.05    161.43 o 
  -4   2  13      658.38      542.08     85.77 o 
  -3   2  13        7.34      192.45     54.95 o 
  -2   2  13     1235.49     1221.26    103.87 o 
  -1   2  13      150.49      333.83    126.63 o 
   0   2  13      241.05      240.40     57.83 o 
   1   2  13      155.67      163.01     66.33 o 
   2   2  13     1319.57     1084.50    135.21 o 
   3   2  13       66.78      135.94     70.65 o 
  -7   3  13       27.52      -77.10     77.10 o 
  -6   3  13      353.13      218.00     83.39 o 
  -5   3  13       72.42      150.33     71.32 o 
  -4   3  13      532.41      592.42    101.74 o 
  -3   3  13      520.64      759.70     91.09 o 
  -2   3  13      940.21      770.58    108.52 o 
  -1   3  13      745.65      899.16     96.02 o 
   0   3  13       76.72      119.34     52.32 o 
   1   3  13     1035.21      859.33    140.87 o 
   2   3  13       61.80      197.52     85.34 o 
   3   3  13       28.32      150.72     72.00 o 
  -7   4  13        1.51      -80.69     87.98 o 
  -6   4  13       16.45       96.44     72.35 o 
  -5   4  13       61.90      112.97     67.10 o 
  -4   4  13      600.15      578.36     80.41 o 
  -3   4  13      212.15      226.26     78.23 o 
  -2   4  13       23.08      -56.17     60.58 o 
  -1   4  13       99.18      235.80     87.19 o 
   0   4  13      630.58      775.65    104.26 o 
   1   4  13      126.01       66.75     56.54 o 
   2   4  13       28.20      117.19     66.11 o 
   3   4  13       42.55       63.98     82.49 o 
  -7   5  13       21.25       -0.46     65.35 o 
  -6   5  13        3.06       -5.18     78.61 o 
  -5   5  13     1948.80     1822.33    182.33 o 
  -4   5  13     2472.91     2531.98    188.67 o 
  -3   5  13      615.08      656.98    109.99 o 
  -2   5  13       86.30       78.65     69.02 o 
  -1   5  13     3398.22     3416.89    257.36 o 
   0   5  13     1467.58     1507.61    137.27 o 
   1   5  13     3515.39     3453.87    233.74 o 
   2   5  13      165.21       79.92     66.99 o 
   3   5  13      167.64      299.07    196.57 o 
  -7   6  13       12.08      158.86    150.61 o 
  -6   6  13       96.50       67.66     69.47 o 
  -5   6  13      889.27      889.46    125.01 o 
  -4   6  13      116.39      117.90     70.95 o 
  -3   6  13      620.09      733.14    117.86 o 
  -2   6  13      354.92      433.49     94.23 o 
  -1   6  13        4.07       98.18     51.61 o 
   0   6  13        6.28      -53.95     53.95 o 
   1   6  13       12.34       10.38     43.79 o 
   2   6  13       86.12      119.46     66.67 o 
   3   6  13      121.36      -60.62     95.39 o 
  -7   7  13        0.47       88.54     93.92 o 
  -6   7  13     1138.85     1368.16    318.23 o 
  -5   7  13      344.95      395.47     95.37 o 
  -4   7  13      198.77      311.98     91.55 o 
  -3   7  13        4.10      181.98     91.82 o 
  -2   7  13     1247.98     1544.09    170.75 o 
  -1   7  13       19.86      308.51    104.14 o 
   0   7  13     1060.64     1170.77    130.00 o 
   1   7  13       21.16       45.08     60.87 o 
   2   7  13       22.83       47.62     82.94 o 
   3   7  13        0.52      -86.23     96.90 o 
  -6   8  13       95.03       53.73     84.03 o 
  -5   8  13      318.30      292.62     92.94 o 
  -4   8  13      220.48      241.70     82.59 o 
  -3   8  13        2.70       62.59     81.43 o 
  -2   8  13      128.18      208.80     81.43 o 
  -1   8  13      525.42      490.41     76.18 o 
   0   8  13      417.35      461.36    106.35 o 
   1   8  13       52.69       45.45     58.40 o 
   2   8  13       77.75      107.60     77.99 o 
   3   8  13      246.94      232.03    117.66 o 
  -6   9  13       18.13      107.18     93.40 o 
  -5   9  13       51.91      124.08     88.14 o 
  -4   9  13       21.25        0.91    104.50 o 
  -3   9  13       24.60       66.39     70.74 o 
  -2   9  13      157.47      136.94     80.28 o 
  -1   9  13       39.83       66.55     77.97 o 
   0   9  13        0.09      -54.29     54.29 o 
   1   9  13      411.33      403.40    116.61 o 
   2   9  13       20.34      -10.34     65.85 o 
   3   9  13       49.81       25.96     87.78 o 
  -6  10  13      423.99      360.06    134.51 o 
  -5  10  13      780.27      730.26    140.65 o 
  -4  10  13       27.50      142.74     82.97 o 
  -3  10  13     1590.67     1485.61    233.25 o 
  -2  10  13       12.22       33.95     64.29 o 
  -1  10  13        0.52       -8.31     65.52 o 
   0  10  13       12.99      -54.51     67.62 o 
   1  10  13      296.18      368.47    131.64 o 
   2  10  13        6.96       80.54     78.81 o 
  -6  11  13     1196.15     1308.18    231.58 o 
  -5  11  13      326.10      552.88    119.19 o 
  -4  11  13      131.01      186.31     86.71 o 
  -3  11  13        0.87      -23.09     67.12 o 
  -2  11  13      790.31      977.09    155.22 o 
  -1  11  13      104.80       61.09     69.19 o 
   0  11  13      577.88      685.53    124.39 o 
   1  11  13        1.30       14.00     76.21 o 
   2  11  13      142.55      122.71     94.51 o 
  -5  12  13     1023.94     1023.88    158.12 o 
  -4  12  13      128.39       37.49     70.19 o 
  -3  12  13      272.42      197.04     87.08 o 
  -2  12  13     1436.61     1424.24    183.61 o 
  -1  12  13     1333.44     1466.23    247.23 o 
   0  12  13      168.28      198.36     97.47 o 
   1  12  13      163.72      204.04     92.37 o 
   2  12  13      769.33      951.53    179.73 o 
  -5  13  13      189.19      302.82    111.72 o 
  -4  13  13      497.55      299.89    101.18 o 
  -3  13  13      449.51      543.45    123.36 o 
  -2  13  13      200.74      328.57    106.57 o 
  -1  13  13       93.00       74.89     76.04 o 
   0  13  13      958.77     1160.10    213.20 o 
   1  13  13      102.81      -45.88    106.35 o 
  -4  14  13       53.52       62.22     73.38 o 
  -3  14  13      246.52      456.22    216.89 o 
  -2  14  13       72.30       27.39     77.39 o 
  -1  14  13       37.35      113.21     78.57 o 
   0  14  13        0.25       59.25     89.47 o 
   1  14  13       51.05      193.11    122.99 o 
  -4  15  13      130.21       46.14    100.39 o 
  -3  15  13       37.23      -12.01     69.92 o 
  -2  15  13      119.50       21.46     71.41 o 
  -1  15  13      175.77      298.71    124.54 o 
   0  15  13        7.17        4.02     83.19 o 
  -3  16  13      878.11      916.48    156.52 o 
  -2  16  13     1139.67      850.90    148.91 o 
  -1  16  13      892.87     1009.43    210.73 o 
  -6   0  14      230.91       77.74    114.97 o 
  -5   0  14      928.42     1090.91    233.30 o 
  -4   0  14      580.83      676.89    150.23 o 
  -3   0  14       16.44       24.01     69.68 o 
  -2   0  14      403.03      549.50    247.56 o 
  -1   0  14       54.70       80.81     86.46 o 
   0   0  14      222.67      279.77    114.88 o 
   1   0  14       29.15      -96.02     96.02 o 
   2   0  14      239.06      282.96    218.15 o 
   3   0  14       58.83       85.10    123.27 o 
  -6   1  14      133.79       64.16     78.31 o 
  -5   1  14      145.57      186.75     76.23 o 
  -4   1  14      316.54      526.65    121.53 o 
  -3   1  14      180.06      158.92     57.94 o 
  -2   1  14       26.52       58.06     51.66 o 
  -1   1  14     2643.08     2519.63    232.71 o 
   0   1  14      284.04      220.46     75.39 o 
   1   1  14      269.64      120.53     67.65 o 
   2   1  14      184.47      -10.11     76.34 o 
   3   1  14      449.23      698.24    151.99 o 
  -6   2  14       96.65       -4.72     62.34 o 
  -5   2  14       12.73       55.97     63.39 o 
  -4   2  14       11.09      -39.32     62.26 o 
  -3   2  14       29.06        1.87     50.78 o 
  -2   2  14       74.09       43.08     43.21 o 
  -1   2  14        6.88       73.33    102.98 o 
   0   2  14        4.84      -34.43     57.25 o 
   1   2  14        0.82       74.85     63.23 o 
   2   2  14       19.80       41.24     69.84 o 
   3   2  14       31.61       -1.80     87.31 o 
  -6   3  14      104.06      178.21     90.40 o 
  -5   3  14      961.38      851.69    126.45 o 
  -4   3  14      816.59      776.93    143.58 o 
  -3   3  14       90.46       93.52     68.61 o 
  -2   3  14      408.43      312.89     80.46 o 
  -1   3  14     3678.40     3565.44    225.62 o 
   0   3  14     1312.74     1137.66    137.32 o 
   1   3  14       74.08      137.07     70.34 o 
   2   3  14      168.30      105.21     74.93 o 
  -6   4  14        8.67       12.41     90.07 o 
  -5   4  14     1576.27     1765.15    235.72 o 
  -4   4  14       16.80       60.87     78.74 o 
  -3   4  14      299.36      357.19     87.90 o 
  -2   4  14      468.62      527.04     96.89 o 
  -1   4  14      334.58      357.42     75.94 o 
   0   4  14       50.76       18.72     55.74 o 
   1   4  14      174.26       32.34     60.02 o 
   2   4  14      360.04      249.65     91.04 o 
  -6   5  14     1212.29     1168.46    204.51 o 
  -5   5  14      120.26      144.42     96.34 o 
  -4   5  14      704.60      744.71    153.05 o 
  -3   5  14      548.81      641.75    156.03 o 
  -2   5  14     2813.42     2631.13    240.14 o 
  -1   5  14       33.68       73.29     57.36 o 
   0   5  14       89.93       94.91     58.98 o 
   1   5  14      668.97      648.01    113.53 o 
   2   5  14      378.24      198.05    100.20 o 
  -6   6  14      234.83      215.63    110.05 o 
  -5   6  14      661.39      574.97    127.43 o 
  -4   6  14      705.61      865.30    164.87 o 
  -3   6  14       68.49      143.35     76.25 o 
  -2   6  14      237.99      464.78    124.38 o 
  -1   6  14      566.93      472.93    133.98 o 
   0   6  14      596.23      424.64     85.92 o 
   1   6  14       57.69       11.58     59.85 o 
   2   6  14      335.42      224.60    153.45 o 
  -6   7  14      117.95      263.13    121.86 o 
  -5   7  14      241.12      454.87    134.77 o 
  -4   7  14       22.05      -71.72     73.51 o 
  -3   7  14      749.79      926.99    154.39 o 
  -2   7  14      359.62      250.96     92.04 o 
  -1   7  14     1920.16     1823.07    202.12 o 
   0   7  14       75.54       86.23     89.59 o 
   1   7  14       99.84       23.50     61.77 o 
   2   7  14      266.30      334.02    157.42 o 
  -6   8  14      299.79      290.05    124.03 o 
  -5   8  14      635.95      401.31    188.44 o 
  -4   8  14       11.40       64.34     90.46 o 
  -3   8  14      732.88      579.10    121.60 o 
  -2   8  14        5.98       34.24     78.30 o 
  -1   8  14      239.16      265.79     99.91 o 
   0   8  14       70.49      115.99     65.27 o 
   1   8  14      305.83      254.45    150.45 o 
   2   8  14      130.44      291.05    200.49 o 
  -5   9  14      400.52      197.39    120.65 o 
  -4   9  14      183.87      203.40     94.06 o 
  -3   9  14      457.88      526.01    119.12 o 
  -2   9  14     2695.15     3098.20    391.22 o 
  -1   9  14      379.16      658.52    129.40 o 
   0   9  14      172.95      238.43     93.62 o 
   1   9  14      407.98      390.08    123.26 o 
  -5  10  14       44.88      125.52    101.76 o 
  -4  10  14        5.15       62.45     77.19 o 
  -3  10  14      142.08      277.91    101.86 o 
  -2  10  14      527.79      497.00    122.78 o 
  -1  10  14      152.36       28.89     83.33 o 
   0  10  14        0.59       39.11     67.49 o 
   1  10  14      168.06      229.60    144.57 o 
  -5  11  14        9.12      -48.30     91.47 o 
  -4  11  14       52.21       44.17     79.52 o 
  -3  11  14       17.78       42.49     76.14 o 
  -2  11  14      744.87      767.34    149.57 o 
  -1  11  14        7.04       13.66     94.71 o 
   0  11  14       77.39       10.64     89.59 o 
   1  11  14      233.07       -0.21     86.62 o 
  -4  12  14      218.66      234.18    102.51 o 
  -3  12  14      330.37      136.41     92.31 o 
  -2  12  14       48.64      182.72     94.45 o 
  -1  12  14      669.42      686.70    148.05 o 
   0  12  14      190.21      112.05    106.58 o 
  -3  13  14      574.41      712.14    146.54 o 
  -2  13  14     1525.44     1738.29    297.83 o 
  -1  13  14       36.60       60.63    134.15 o 
   0  13  14       59.29      128.10    117.24 o 
  -2  14  14      745.37      938.33    169.10 o 
  -1  14  14      255.69       31.13    107.06 o 
  -5   1  15       74.61       -6.88     74.54 o 
  -4   1  15       52.39      132.74     88.47 o 
  -3   1  15     1369.63     1503.66    281.74 o 
  -2   1  15      129.09      -71.13     91.46 o 
  -1   1  15      345.84      290.85     84.13 o 
   0   1  15       15.76      -66.54     66.63 o 
   1   1  15       98.16       24.54     63.40 o 
  -5   2  15      602.15      589.89    126.40 o 
  -4   2  15        0.33      -21.80     75.11 o 
  -3   2  15       94.45       14.03     98.22 o 
  -2   2  15        2.86       90.24    106.18 o 
  -1   2  15      478.88      302.45     90.34 o 
   0   2  15        1.17      -45.99     64.05 o 
   1   2  15      168.53       70.11     68.83 o 
  -5   3  15        5.47      123.44    140.89 o 
  -4   3  15      249.14      407.81    121.24 o 
  -3   3  15       35.44      -31.50     74.31 o 
  -2   3  15      361.98      288.73    103.09 o 
  -1   3  15      149.53      238.83    170.25 o 
   0   3  15       44.46      291.54    158.37 o 
   1   3  15      201.82      151.50     99.24 o 
  -5   4  15      438.78      441.85    136.08 o 
  -4   4  15      248.85      378.33    261.48 o 
  -3   4  15        0.08       20.24     74.59 o 
  -2   4  15      374.85      393.77    114.60 o 
  -1   4  15      306.29      396.02    117.56 o 
   0   4  15       65.96       61.11     65.73 o 
   1   4  15        9.19       73.29     76.62 o 
  -5   5  15      101.75      -36.73    108.21 o 
  -4   5  15       37.41      -93.18     93.18 o 
  -3   5  15     1680.83     1756.66    243.03 o 
  -2   5  15      198.71      340.10    113.24 o 
  -1   5  15      555.65      721.03    150.98 o 
   0   5  15       56.78       33.42     78.60 o 
   1   5  15      358.38      294.10     98.72 o 
  -5   6  15     1450.82     1458.95    233.46 o 
  -4   6  15       99.99      424.06    145.57 o 
  -3   6  15      101.44      225.83    124.30 o 
  -2   6  15      233.50      300.48    134.82 o 
  -1   6  15     1131.02     1187.65    294.62 o 
   0   6  15       62.07      -23.11     81.09 o 
   1   6  15      389.93      433.29    198.96 o 
  -5   7  15       23.14      242.83    190.95 o 
  -4   7  15     1322.99     1262.56    219.16 o 
  -3   7  15     1232.43     1165.05    152.15 o 
  -2   7  15     1592.17     1749.36    206.34 o 
  -1   7  15       11.05      -33.92     83.70 o 
   0   7  15      290.27      609.22    129.55 o 
  -4   8  15       40.78      138.80    136.72 o 
  -3   8  15       17.66       56.41     77.34 o 
  -2   8  15      123.82       90.57     80.49 o 
  -1   8  15      142.33       59.83     78.75 o 
   0   8  15        6.62      -59.54     89.72 o 
  -4   9  15       21.33     -101.06    101.06 o 
  -3   9  15      218.45      135.50     88.24 o 
  -2   9  15        9.98      177.22    167.10 o 
  -1   9  15      265.01      309.77    105.93 o 
   0   9  15       35.10     -133.47    137.87 o 
  -3  10  15       55.26       44.86     78.95 o 
  -2  10  15      203.94      118.06     90.10 o 
  -1  10  15      825.58      919.78    165.44 o 
  -2  11  15     1506.79     1637.58    229.94 o 
  -4   0  16       93.99      160.58    190.86 o 
  -3   0  16        0.96       -1.06     98.60 o 
  -2   0  16        7.15     -189.45    204.95 o 
  -1   0  16      283.94      -25.35    146.14 o 
   0   0  16        4.41      141.91    163.40 o 
  -4   1  16       38.59       24.36    108.42 o 
  -3   1  16      217.16      190.66    143.66 o 
  -2   1  16      117.97       76.16    101.49 o 
  -1   1  16        5.28       85.35    117.49 o 
   0   1  16      160.94      125.73    113.47 o 
  -4   2  16       28.29      149.68    133.09 o 
  -3   2  16       55.60      399.83    144.16 o 
  -2   2  16        1.84       40.55    167.62 o 
  -1   2  16       24.14       94.37    121.11 o 
  -4   3  16      110.39      165.08    135.20 o 
  -3   3  16      432.64      443.38    182.48 o 
  -2   3  16       82.22      205.72    139.86 o 
  -1   3  16      126.95      309.35    116.45 o 
  -3   4  16       15.40       18.06    112.02 o 
  -2   4  16       53.14      122.67    124.50 o 
  -1   4  16      761.31      455.53    131.90 o 
  -3   5  16      232.57      329.99    167.05 o 
  -2   5  16      652.73      746.70    206.50 o 
  -1   5  16       19.42     -107.64    115.91 o 
  -2   6  16      210.83      340.30    151.64 o 
                                                 
